# Supplementary material for: Structures of mouse and human GITR–GITRL complexes reveal unique TNF superfamily interactions
Source: Nat Commun. 2021 Mar 2;12:1378. doi: 10.1038/s41467-021-21563-z (PMC7925557; doi:10.1038/s41467-021-21563-z)
Supplement: Supplementary file 2 — Source Data [file 41467_2021_21563_MOESM2_ESM.xlsx]

## Sheet: Figure 1a
Figure 1a	anti-FOXO

## Sheet: Figure 6a
Figure 6a
	Sc hGITRL (ug/ml)	3A9 hGITR			3A9 hGITR F106S			3A9 hGITR G109D
	20*	1547.563*	1913.338*	1544.977*	202.4705*	328.7171*	259.3497*	357.4125*	479.4962*	338.945*
	4	2274.32	1547.56	2034.22	429.21	693.912	599.666	514.718	772.33	1104
	0.8	2410.98	1810.46	2080.39	568.724	709.81	678.299	653.178	745.302	1058.9
	0.16	1784.04	1432.28	1294.92	578.897	855.647	941.491	675.023	1049.69	1008.16
	0.032	879.816	757.591	975.402	502.343	605.538	688.676	676.325	857.977	925.689
	0.0064	559.291	491.789	404.254	439.265	843.272	805.542	667.251	875.323	1098.28
	0.00128	301.677	543.228	460.885	406.996	677.011	854.092	420.736	801.589	717.642
	0.000256*	299.4509*	338.0767*	338.0767*	335.4763*	500.3053*	621.014*	298.2196*	552.9214*	558.545*

## Sheet: Figure 6b
Figure 6b

## Sheet: Figure 7a
Figure 7a
	Sc hGITRL (ug/ml)	3A9 hGITR			3A9 hGITR F137A F139A			3A9 hGITR F137D F139D
	20*	1312*	1511*	1525*	259*	378*	487*	432*	449*	399*
	4	904	2006	1951	206	553	429	360	531	362
	0.8	1086	2199	2257	309	600	579	373	529	400
	0.16	736	1632	1643	256	523	441	349	417	395
	0.032	811	1355	1025	225	408	358	386	365	399
	0.0064	438	844	641	180	360	268	308	423	315
	0.00128	161	618	486	37	159	115	241	316	300
	0	380	501	468	177	197	209	326	305	333

## Sheet: Figure 7b
Figure 7b and Supplementary Figure 11d (Images are from the same experiment, S11d is more examples)
WT
AA
RR
DD

## Sheet: Supplementary Figure 10
Supplementary Figure 10
WT
F106S

## Sheet: Supplementary Figure 11a
Supplementary Figure 11a
WT
AA
RR
DD

## Sheet: Supplementary Figure 11b 11c
Supplementary Figure 11b and 11c (5ug treatments are plotted)
									Individual Cell Location
	CellNo	Cell Line	Row	Column	Field	Object ID	X	Y	Position X [µm]	Position Y [µm]	Bounding Box	Healthy Whole Nuclei - Total Spot Area	Healthy Whole Nuclei - Relative Spot Intensity	Healthy Whole Nuclei - Number of Spots	Healthy Whole Nuclei - Number of Spots per Area of Cell	Healthy Whole Nuclei - Object No in Nuclei	Healthy Whole Nuclei - Intensity Nucleus HOECHST 33258 Mean	Healthy Whole Nuclei - Nuclei Size Area [µm²]	Healthy Whole Nuclei - Nuclei Size Roundness	Healthy Whole Nuclei - Intensity Cell Alexa 647 Mean	Healthy Whole Nuclei - Intensity Cell Alexa 647 StdDev	Healthy Whole Nuclei - Intensity Cell Alexa 647 CV [%]	Healthy Whole Nuclei - Spot Size Symmetry 02	Healthy Whole Nuclei - Spot Size Symmetry 03	Healthy Whole Nuclei - Spot Size Symmetry 04	Healthy Whole Nuclei - Spot Size Symmetry 05	Healthy Whole Nuclei - Spot Size Symmetry 12	Healthy Whole Nuclei - Spot Size Symmetry 13	Healthy Whole Nuclei - Spot Size Symmetry 14	Healthy Whole Nuclei - Spot Size Symmetry 15	Healthy Whole Nuclei - Spot Size Threshold Compactness 30%	Healthy Whole Nuclei - Spot Size Threshold Compactness 40%	Healthy Whole Nuclei - Spot Size Threshold Compactness 50%	Healthy Whole Nuclei - Spot Size Threshold Compactness 60%	Healthy Whole Nuclei - Spot Size Axial Small Length	Healthy Whole Nuclei - Spot Size Axial Length Ratio	Healthy Whole Nuclei - Spot Size Radial Mean	Healthy Whole Nuclei - Spot Size Radial Relative Deviation	Healthy Whole Nuclei - Spot Size Profile 1/5	Healthy Whole Nuclei - Spot Size Profile 2/5	Healthy Whole Nuclei - Spot Size Profile 3/5	Healthy Whole Nuclei - Spot Size Profile 4/5	Healthy Whole Nuclei - Spot Size Profile 5/5	Healthy Whole Nuclei - Spot Size Symmetry 02 SER-Bright	Healthy Whole Nuclei - Spot Size Symmetry 03 SER-Bright	Healthy Whole Nuclei - Spot Size Symmetry 04 SER-Bright	Healthy Whole Nuclei - Spot Size Symmetry 05 SER-Bright	Healthy Whole Nuclei - Spot Size Symmetry 12 SER-Bright	Healthy Whole Nuclei - Spot Size Symmetry 13 SER-Bright
	1	WT_20ug	A	9	2	1	362	893	170	-272	[324,865,392,921]	461	0.05673	35	0.01202	3	2798	66.39	0.968	1900	288.3	15.17	0.1297	0.01543	0.02086	0.04102	0.1862	0.01831	0.02508	0.07394	1.028	0.2426	0.2786	0.5351	19.01	0.7844	20.39	0.3759	0.9431	1.032	1.036	0.9924	1.023	0.144	0.09111	0.0563	0.04036	0.2005	0.05721
	2	WT_20ug	A	9	2	2	195	947	140	-282	[166,918,224,979]	968	0.1109	46	0.0161	4	2962	68.62	0.9709	2129	328.2	15.42	0.02161	0.01867	0.01877	0.01977	0.03411	0.03118	0.02722	0.03468	1.077	1.077	0.4183	0.1955	20.99	0.952	20.31	0.3514	0.9668	0.9845	1.041	1.031	0.9871	0.02861	0.05189	0.0376	0.02135	0.03634	0.05148
	3	WT_20ug	A	9	3	1	225	872	350	-268	[194,843,256,905]	677	0.07117	52	0.01746	1	2814	67.47	0.9465	1991	292.6	14.7	0.01736	0.04214	0.01809	0.009443	0.02943	0.05756	0.01769	0.01334	0.1855	0.3908	1.176	1.982	21.41	0.9581	20.67	0.3474	0.9603	1.058	1.067	1.016	0.982	0.04672	0.08618	0.05428	0.01056	0.02614	0.08368
	4	WT_20ug	A	9	3	2	43	965	316	-286	[11,934,76,1001]	420	0.06208	45	0.01455	2	2669	60.79	0.9917	1775	376.7	21.23	0.03325	0.02357	0.0482	0.02812	0.04599	0.03687	0.07	0.03448	0.5039	0.9657	1.432	1.447	21.89	0.9437	21.35	0.3403	1.032	1.114	1.075	0.9762	0.927	0.04378	0.08932	0.03067	0.1328	0.05915	0.09301
	5	WT_20ug	A	9	3	3	233	507	352	-199	[204,478,265,537]	778	0.09392	31	0.01021	5	2431	70.95	0.9234	1901	319.3	16.8	0.02418	0.03055	0.04813	0.01041	0.03003	0.04882	0.0735	0.01462	1.073	0.2809	0.2456	0.4194	21.9	0.9649	21.1	0.3429	1.004	1.136	1.069	1.02	0.9452	0.06604	0.09533	0.0797	0.02136	0.05351	0.1009
	6	WT_20ug	A	9	4	1	505	1014	404	-500	[464,971,544,1050]	847	0.06011	58	0.01336	9	3718	85.77	0.9382	1816	291.1	16.03	0.08324	0.0734	0.03601	0.04962	0.1276	0.1096	0.06115	0.0739	0.9333	0.165	0.4431	1.023	24.37	0.8368	25.22	0.3655	0.9596	1.035	1.043	1.055	0.9704	0.1271	0.1413	0.06864	0.1332	0.1844	0.1724
	7	WT_20ug	A	9	5	1	965	735	285	-447	[928,699,999,769]	1167	0.09863	43	0.01204	1	2718	72.71	0.958	2048	295.7	14.44	0.06907	0.01276	0.02608	0.01688	0.09852	0.02236	0.039	0.02223	1.086	1.086	0.8398	0.2238	22.71	0.8798	23.01	0.341	1.011	1.1	1.032	1.026	0.9397	0.07085	0.01214	0.01363	0.02872	0.09146	0.03063
	8	WT_20ug	A	9	5	2	228	181	147	-342	[194,147,270,218]	1144	0.09769	45	0.01067	6	4518	50.17	0.9113	1997	329.2	16.48	0.02853	0.03954	0.01546	0.007803	0.05319	0.06117	0.01917	0.01305	1.101	1.101	0.2668	0.1899	25.5	0.9243	25.17	0.337	1.054	1.01	0.985	0.9986	0.9206	0.01462	0.02489	0.03746	0.01365	0.0433	0.05315
	9	WT_20ug	A	9	5	3	77	493	117	-401	[42,463,106,524]	512	0.05795	37	0.01248	8	2906	54.62	0.9488	1747	249.6	14.29	0.05157	0.02183	0.08252	0.06642	0.07179	0.03218	0.1273	0.1005	0.9105	0.9105	0.5139	0.2346	21.36	0.913	21.07	0.3612	1.016	1.137	1.055	0.9945	0.9243	0.05972	0.05549	0.2144	0.1678	0.05957	0.08591
	10	WT_20ug	A	9	6	1	417	197	-23	-345	[385,167,453,227]	698	0.07829	46	0.01392	1	2179	70.77	0.9578	2071	364.8	17.61	0.07975	0.01286	0.04959	0.03052	0.1108	0.01781	0.07329	0.05377	1.034	0.4137	0.2125	0.267	21.55	0.8643	22.02	0.3467	0.9767	1.103	1.071	1.03	0.9522	0.09955	0.05781	0.03451	0.03608	0.1142	0.04762
	11	WT_20ug	A	9	6	2	423	93	-21	-325	[391,62,463,124]	583	0.06146	52	0.01515	3	2131	93.74	0.9058	1748	274	15.67	0.07401	0.006162	0.0192	0.01406	0.1132	0.01872	0.01286	0.01332	1.076	0.4518	0.1897	0.4184	21.66	0.8593	22.12	0.3594	0.9414	1.038	1.055	1.01	1.003	0.0593	0.05655	0.1031	0.07337	0.1057	0.03106
	12	WT_20ug	A	9	6	3	814	139	51	-335	[769,104,849,177]	1020	0.07682	33	0.007426	4	2508	108	0.9459	1834	266.1	14.51	0.09634	0.08233	0.04599	0.02906	0.1424	0.121	0.07467	0.04499	1.027	1.027	0.4094	0.1901	24.22	0.825	25.2	0.3745	0.9486	1.046	1.02	0.9801	1.021	0.1223	0.1469	0.03256	0.1023	0.1896	0.1911
	13	WT_20ug	A	9	6	4	550	703	2	-441	[513,673,580,735]	438	0.07762	41	0.01458	11	2900	63.41	0.9741	2383	447.6	18.79	0.04517	0.02916	0.02257	0.02386	0.06688	0.04119	0.02606	0.03016	1.061	0.3321	0.2051	0.3529	20.45	0.9169	20.26	0.3397	0.9678	1.139	1.063	1.036	0.9562	0.03198	0.1061	0.06042	0.1108	0.06341	0.1265
	14	WT_20ug	A	9	7	1	383	914	-30	-686	[352,883,415,945]	530	0.09616	34	0.01189	8	3010	59.21	0.9769	2055	511	24.87	0.08404	0.06943	0.03686	0.04209	0.09173	0.08129	0.0406	0.05542	0.8732	0.2679	0.7024	0.9375	20.25	0.9052	20.16	0.3455	0.9194	1.079	1.108	1.072	0.9449	0.08177	0.0998	0.06531	0.08428	0.0524	0.08344
	15	RR_20ug	C	9	1	1	850	857	58	-265	[816,822,880,888]	561	0.0541	59	0.01805	15	2663	65.53	0.9307	1789	243.6	13.62	0.05977	0.05405	0.04718	0.04024	0.09106	0.07963	0.07082	0.05776	1.055	0.1861	0.3303	1.013	21.82	0.8846	21.98	0.3496	0.9977	1.061	1.063	1.016	0.9487	0.05854	0.03737	0.04274	0.07137	0.05783	0.04453
	16	RR_20ug	C	9	1	2	797	892	49	-272	[765,860,833,925]	833	0.08476	50	0.01551	21	2820	73.93	0.9598	1860	310.2	16.68	0.03528	0.08685	0.04127	0.01514	0.05	0.1184	0.05473	0.01771	0.2005	0.3815	1.364	1.329	22.34	0.939	21.82	0.344	0.9742	1.094	1.072	1.043	0.9489	0.03559	0.1933	0.05842	0.05208	0.06032	0.2002
	17	RR_20ug	C	9	2	1	873	257	268	-152	[835,215,908,296]	815	0.06788	52	0.01205	5	2686	95.78	0.941	1742	272.3	15.63	0.02351	0.0416	0.04522	0.05324	0.03917	0.05394	0.06844	0.08277	1.026	0.4994	0.1913	0.2156	26.03	0.9443	25.36	0.343	0.9812	1.106	1.082	1.046	0.9435	0.06475	0.08197	0.05666	0.08458	0.09403	0.0897
	18	RR_20ug	C	9	2	2	352	296	170	-158	[316,262,390,329]	694	0.06883	46	0.01278	7	2258	91.55	0.9606	1745	331.2	18.98	0.02771	0.04578	0.04963	0.0173	0.05418	0.06341	0.07252	0.02275	0.4576	1.474	1.306	1.563	23.38	0.9218	23.07	0.3434	0.9844	1.131	1.138	1.035	0.9503	0.05834	0.119	0.07807	0.1158	0.05638	0.1141
	19	RR_20ug	C	9	2	3	352	417	170	-183	[310,375,393,473]	1209	0.09501	84	0.01453	8	2548	113.4	0.961	2082	403.7	19.39	0.09982	0.03324	0.03361	0.04875	0.1453	0.03923	0.04487	0.07328	0.9575	0.1992	0.1957	0.3166	27.69	0.8245	29.01	0.3546	0.9398	1.004	0.979	1.07	1.007	0.1143	0.08997	0.06999	0.08243	0.1542	0.06341
	20	RR_20ug	C	9	3	1	926	512	483	-200	[895,482,957,544]	554	0.05428	49	0.01563	7	2829	57.35	0.9844	1710	213.5	12.48	0.00695	0.009846	0.02688	0.01907	0.006393	0.01249	0.0424	0.02369	1.085	1.085	1.082	0.2189	22.42	0.9901	21.29	0.3472	1.017	1.057	1.042	0.9828	0.9572	0.07833	0.05558	0.05992	0.09653	0.07236	0.03532
	21	RR_20ug	C	9	4	1	523	340	407	-372	[486,298,562,380]	1473	0.09681	45	0.00941	7	2757	127.7	0.9368	1891	302.3	15.99	0.05926	0.01152	0.02457	0.01891	0.08024	0.01113	0.03496	0.02899	1.08	0.3882	0.2044	0.188	26.67	0.9029	26.67	0.3373	0.9859	1.155	1.134	1.071	0.9432	0.07496	0.04552	0.02066	0.05926	0.07065	0.01684
	22	RR_20ug	C	9	5	1	728	953	241	-488	[694,915,765,986]	824	0.08501	61	0.01627	16	3062	89.4	0.9606	2074	404.2	19.48	0.02238	0.02047	0.01928	0.0285	0.03568	0.03524	0.02375	0.03587	0.933	0.186	0.2875	0.5498	23.78	0.9531	22.95	0.3576	0.9412	1.041	1.049	1.022	0.9988	0.04751	0.04979	0.05769	0.1087	0.05121	0.03871
	23	RR_20ug	C	9	7	1	980	477	83	-603	[947,444,1015,511]	735	0.07162	58	0.01748	11	2556	73.57	0.9429	1747	244.6	14	0.02707	0.02047	0.02425	0.02465	0.03639	0.02436	0.03553	0.03435	1.104	0.508	0.1843	0.3029	22.59	0.9545	21.84	0.3484	0.9872	1.102	1.065	0.9974	0.9699	0.01448	0.08504	0.0161	0.03988	0.01244	0.05334
	24	RR_20ug	C	9	7	2	525	566	-3	-620	[486,526,565,609]	778	0.05497	68	0.01386	12	3452	106.3	0.9317	1664	235.4	14.15	0.0153	0.02321	0.026	0.01537	0.02562	0.03549	0.03721	0.01815	1.075	0.3818	0.1536	0.2957	27.65	0.9662	26.56	0.3493	0.9726	1.081	1.09	1.017	0.9619	0.00694	0.06015	0.06225	0.03024	0.03037	0.03405
	25	RR_20ug	C	9	8	1	718	555	239	-618	[689,527,751,584]	722	0.08773	45	0.01521	7	2779	64.71	0.9462	1857	306.1	16.48	0.0367	0.01867	0.0455	0.04087	0.05761	0.02569	0.07236	0.05675	1.06	0.4834	0.2013	0.2469	20.93	0.9197	20.59	0.3564	0.9586	1.019	1.069	1.012	0.9903	0.03631	0.04106	0.08803	0.03422	0.01706	0.01495
	26	RR_20ug	C	9	8	2	396	683	178	-643	[364,648,428,728]	586	0.06131	53	0.01523	8	2726	74.47	0.9566	1657	241.8	14.59	0.1021	0.03303	0.08043	0.05207	0.1584	0.04602	0.1138	0.06807	0.996	0.9899	0.1928	0.2434	21.29	0.8004	22.6	0.3696	0.9796	1.026	1.023	1.012	0.9925	0.0532	0.005272	0.1163	0.1049	0.07016	0.003528
	27	RR_20ug	C	9	9	1	732	729	447	-651	[696,692,775,764]	856	0.06411	77	0.0173	13	2690	113.9	0.952	1789	258	14.42	0.07632	0.008567	0.008689	0.03004	0.1129	0.007417	0.01312	0.04151	1.07	0.8542	0.1766	0.2082	25.01	0.8595	25.64	0.3468	0.9951	1.134	1.147	1.032	0.9503	0.07144	0.02188	0.02642	0.01924	0.09438	0.01787
	28	RR_20ug	C	9	9	2	837	881	466	-681	[801,837,874,934]	617	0.05104	53	0.0106	19	2718	94.38	0.958	2107	401.7	19.06	0.1441	0.013	0.08433	0.02797	0.226	0.0222	0.134	0.04068	0.581	0.1811	0.248	0.4191	24.51	0.7267	27.73	0.3613	1.003	1.051	1.099	1.027	0.9276	0.1082	0.06244	0.1004	0.06058	0.2167	0.04413
	29	RR_20ug	C	9	9	3	601	1025	422	-707	[557,984,643,1065]	1321	0.1092	68	0.01409	20	2764	109	0.969	2135	418.9	19.62	0.07334	0.08102	0.006417	0.04463	0.09478	0.1059	0.01829	0.05935	1.012	0.1777	0.2287	0.3198	26.36	0.8893	26.47	0.3506	0.9776	1.163	1.066	0.9899	0.9755	0.1368	0.1584	0.01704	0.1062	0.1535	0.194
	30	RR_20ug	D	9	2	1	699	262	236	-152	[660,223,743,300]	1055	0.07304	53	0.01121	13	2631	109.6	0.9778	1921	306.5	15.96	0.03045	0.01763	0.02001	0.01579	0.04225	0.02818	0.03169	0.02203	0.979	0.1706	0.2426	1.022	27.15	0.9464	26.45	0.3391	0.9952	1.15	1.154	1.027	0.9314	0.03869	0.04041	0.03622	0.04319	0.04538	0.04394
	31	RR_20ug	D	9	3	1	456	740	394	-243	[421,708,491,774]	685	0.09843	45	0.0131	8	2624	83.44	0.9363	2311	484.1	20.95	0.05743	0.04613	0.02031	0.01544	0.0698	0.05574	0.03879	0.01851	1.117	0.4657	0.1989	0.3194	22.28	0.9163	21.97	0.3559	0.9552	1.122	1.04	0.9927	0.9999	0.01886	0.05469	0.05977	0.005499	0.04589	0.05117
	32	RR_20ug	D	9	5	1	950	393	283	-383	[916,358,985,433]	1222	0.09531	45	0.01154	11	2113	97.08	0.9421	2050	290.9	14.19	0.04866	0.03005	0.02734	0.01952	0.07255	0.04183	0.04166	0.03127	1.064	1.064	0.391	0.1725	23.79	0.9087	23.57	0.3558	0.9488	1.086	1.065	1.015	0.9924	0.04113	0.06754	0.08729	0.01478	0.06706	0.07811
	33	RR_20ug	D	9	5	2	509	655	199	-432	[476,621,542,694]	919	0.0951	81	0.02138	13	2809	92.7	0.9675	2109	381.2	18.07	0.0548	0.02684	0.0475	0.02472	0.0827	0.05296	0.07909	0.04704	0.8399	0.1743	0.2244	0.4762	23.53	0.8885	23.59	0.3564	0.9561	1.135	1.119	1.026	0.97	0.0465	0.04515	0.04094	0.0232	0.08205	0.08771
	34	RR_20ug	D	9	6	1	813	217	52	-350	[773,176,854,264]	696	0.05666	66	0.01177	6	2448	127.2	0.8995	1780	315.9	17.74	0.0884	0.02725	0.002598	0.01908	0.1191	0.03609	0.004613	0.01681	1.083	0.1766	0.2805	0.4102	27.78	0.859	28.47	0.3476	0.9444	1.09	1.069	1.055	0.9637	0.1416	0.0912	0.01355	0.1036	0.1181	0.06764
	35	RR_20ug	D	9	6	2	441	524	-19	-407	[408,490,476,557]	954	0.1021	42	0.0128	11	2698	75.22	0.9918	1904	330.2	17.35	0.01301	0.03227	0.02387	0.01801	0.02106	0.04028	0.03492	0.02731	1.086	0.4514	0.2157	0.2135	22.89	0.9714	22.02	0.3359	1.008	1.135	1.12	1.031	0.9248	0.01806	0.03709	0.01594	0.06201	0.007975	0.05406
	36	RR_20ug	D	9	7	1	235	263	-58	-563	[189,219,273,309]	1122	0.06205	77	0.01393	10	2924	105.9	0.9776	1783	232.2	13.02	0.01458	0.04843	0.1549	0.06168	0.01738	0.07421	0.2191	0.08955	0.9118	0.9118	0.7361	0.1816	30.41	0.9791	28.88	0.3652	0.9763	1.066	1.073	1.015	0.9622	0.05937	0.01422	0.1734	0.05942	0.05644	0.05447
	37	DD_20ug	E	9	1	1	335	257	-38	-151	[285,216,386,297]	1426	0.1002	62	0.01167	5	2338	105	0.9729	2156	373.5	17.32	0.112	0.01102	0.05671	0.09254	0.1644	0.02292	0.08701	0.1417	0.95	0.9485	0.2912	0.1931	26.63	0.8002	28.38	0.3568	0.9393	1.069	1.103	1.087	0.9399	0.1824	0.06271	0.006025	0.1271	0.2359	0.07995
	38	DD_20ug	E	9	1	2	603	841	12	-262	[560,797,646,885]	622	0.06758	74	0.01285	11	2824	136.9	0.9587	1701	493.7	29.03	0.00764	0.003032	0.04672	0.03488	0.0114	0.00745	0.06415	0.05459	0.3754	0.6591	0.8985	1.084	30.29	0.9843	28.77	0.3555	0.986	1.196	1.05	0.9943	0.9773	0.06392	0.02022	0.1113	0.05175	0.04588	0.03094
	39	DD_20ug	E	9	1	3	399	889	-27	-271	[361,852,440,926]	971	0.111	77	0.01685	12	2543	120.7	0.9776	2710	671.5	24.78	0.06858	0.04337	0.01765	0.03668	0.09799	0.05696	0.01595	0.04815	0.1618	0.264	0.4257	0.6364	25.09	0.8804	25.16	0.3728	0.9047	1.014	1.056	1.023	1.009	0.1114	0.1008	0.06244	0.06914	0.1362	0.08515
	40	DD_20ug	E	9	1	4	996	951	86	-283	[959,915,1033,990]	797	0.0676	53	0.01294	14	3152	92.23	0.9582	1773	281.2	15.86	0.0217	0.01947	0.05842	0.002887	0.03522	0.02537	0.08674	0.005341	1.08	0.3046	0.2213	0.3223	25.26	0.9508	24.52	0.3427	0.9999	1.181	1.107	1.013	0.9376	0.04881	0.02575	0.1104	0.03495	0.02969	0.04851
	41	DD_20ug	E	9	2	1	286	395	157	-178	[251,361,320,432]	978	0.09675	57	0.01632	5	2978	71.88	0.9815	1899	380	20.01	0.05127	0.05464	0.04983	0.0271	0.05829	0.08096	0.06094	0.03605	0.2169	0.6389	0.8156	1.176	23.07	0.9385	22.52	0.3465	0.9586	1.076	1.091	1.027	0.9615	0.1324	0.06726	0.1114	0.07143	0.1328	0.0561
	42	DD_20ug	E	9	2	2	225	602	146	-217	[195,570,257,634]	764	0.08287	51	0.01661	7	2803	75.29	0.9627	1879	286.1	15.23	0.04137	0.007297	0.009298	0.01772	0.05855	0.006045	0.0102	0.02483	1.104	0.3122	0.184	0.3503	21.54	0.9263	21.2	0.3436	0.9989	1.098	1.099	1.03	0.9496	0.06041	0.022	0.07722	0.02782	0.05987	0.01301
	43	DD_20ug	E	9	2	3	305	779	161	-250	[265,740,347,820]	1303	0.08225	71	0.01366	9	3101	108.4	0.9365	1765	290.1	16.43	0.02882	0.01929	0.035	0.02452	0.03985	0.02897	0.04946	0.03486	0.3573	0.1616	0.3414	0.9453	28.64	0.949	27.91	0.3342	1.029	1.106	1.074	1.022	0.9205	0.03428	0.05643	0.03011	0.04584	0.02448	0.03965
	44	DD_20ug	E	9	3	1	349	403	374	-178	[306,360,397,444]	1068	0.05624	74	0.01263	8	2327	141.7	0.9829	1850	248.1	13.41	0.06969	0.05188	0.02214	0.009114	0.1022	0.06951	0.02981	0.01222	0.545	0.1775	0.5274	1.02	28.44	0.875	28.71	0.3624	0.9279	1.052	1.02	1.01	1.011	0.1359	0.06985	0.02677	0.03567	0.165	0.08808
	45	DD_20ug	E	9	5	1	631	498	223	-402	[593,449,671,539]	1273	0.08157	74	0.0138	6	2949	125.1	0.9472	1879	297.3	15.82	0.07257	0.01932	0.03722	0.01305	0.1026	0.02736	0.05204	0.01862	0.9795	0.961	0.23	0.169	27.87	0.876	28.32	0.3399	0.9846	1.132	1.109	1.037	0.9491	0.06988	0.0622	0.08564	0.05989	0.09964	0.08072
	46	DD_20ug	E	9	6	1	109	316	-81	-368	[69,274,151,362]	1563	0.1029	78	0.0141	6	2639	120.7	0.9549	2252	403.8	17.93	0.02075	0.01257	0.01748	0.02144	0.03557	0.01943	0.02328	0.02301	0.1836	0.2092	0.7636	1.432	29.41	0.9488	28.63	0.3376	1.001	1.125	1.082	1.041	0.93	0.02076	0.01385	0.01042	0.08506	0.02702	0.02905
	47	DD_20ug	E	9	7	1	765	516	43	-611	[725,482,808,552]	844	0.05802	66	0.01565	9	2340	99.73	0.9268	1901	253.6	13.34	0.08121	0.01271	0.03689	0.03686	0.1174	0.01745	0.05336	0.05491	1.086	0.9843	0.209	0.1987	23.9	0.8541	24.5	0.3586	0.9061	0.9593	1.048	1.045	1.01	0.06698	0.03457	0.07792	0.06145	0.08264	0.01993
	48	DD_20ug	E	9	7	2	511	808	-6	-666	[476,777,544,843]	505	0.05539	52	0.01537	12	891.8	110.5	0.9191	1608	253.7	15.78	0.07138	0.05132	0.01159	0.02022	0.104	0.07548	0.01354	0.03029	0.447	0.2259	0.5712	1.47	22.04	0.874	22.35	0.3497	0.924	1.092	1.169	1.075	0.9677	0.08144	0.09788	0.05266	0.07293	0.1131	0.1291
	49	DD_20ug	E	9	9	1	560	107	414	-533	[524,70,603,144]	914	0.06515	89	0.0201	3	2085	101.3	0.9291	1880	261.4	13.9	0.05429	0.05883	0.01156	0.01881	0.09163	0.08889	0.01665	0.03506	1.082	1.081	0.2539	0.1594	25.36	0.8783	25.68	0.3462	0.9979	1.111	1.102	1.025	0.9442	0.02781	0.06986	0.04537	0.03914	0.0722	0.1062
	50	DD_20ug	F	9	1	1	648	64	21	-115	[608,24,689,108]	1204	0.07437	74	0.01417	2	2297	116.1	0.9287	1825	278.6	15.27	0.01104	0.03855	0.004935	0.03535	0.01909	0.05108	0.009596	0.04842	1.033	0.5697	0.2081	0.2166	28.79	0.9706	27.68	0.3388	0.9627	1.093	1.107	1.043	0.9527	0.02843	0.1141	0.06915	0.1008	0.02338	0.08491
	51	DD_20ug	F	9	1	2	576	574	7	-212	[545,539,607,613]	614	0.06348	53	0.01431	9	1326	115.8	0.9437	1640	261.4	15.94	0.08132	0.02348	0.01899	0.01965	0.1263	0.03035	0.0278	0.02583	1.101	1.1	0.2145	0.1985	22.64	0.8423	23.44	0.3526	0.9515	1.091	1.086	1.081	0.964	0.06296	0.09514	0.07585	0.04354	0.1182	0.1004
	52	DD_20ug	F	9	1	3	195	832	-65	-260	[152,791,237,872]	1355	0.07651	81	0.015	12	2709	122.4	0.9572	1890	264.2	13.98	0.03324	0.03452	0.02023	0.02979	0.04777	0.05425	0.02753	0.04416	1.059	0.5227	0.153	0.2247	28.69	0.9398	27.97	0.3488	0.9796	1.058	1.054	1.03	0.9723	0.06499	0.05485	0.05209	0.05152	0.08057	0.0482
	53	DD_20ug	F	9	3	1	72	273	322	-155	[35,239,112,307]	497	0.05024	41	0.01079	3	2034	87.71	0.9502	1614	246.8	15.29	0.03828	0.04067	0.05214	0.05025	0.06434	0.06528	0.07922	0.06778	1.051	0.1974	0.2483	0.5445	23.73	0.911	23.51	0.3513	0.9636	1.006	1.064	1.038	0.978	0.02251	0.01963	0.05864	0.0804	0.0394	0.0561
	54	DD_20ug	F	9	4	1	546	842	412	-467	[505,801,597,884]	1086	0.07374	80	0.01337	10	2783	132.3	0.9611	1862	360.6	19.36	0.09356	0.08552	0.05171	0.03893	0.1268	0.1129	0.06957	0.05204	0.1712	0.3265	0.4968	0.7468	28.68	0.8493	29.56	0.3505	0.9459	1.055	1.05	1.037	0.9841	0.1559	0.1506	0.06284	0.07444	0.1628	0.1461
	55	DD_20ug	F	9	5	1	193	558	139	-413	[154,504,232,605]	787	0.05006	91	0.01545	9	3116	113.2	0.9658	1740	254.4	14.62	0.1447	0.07546	0.06568	0.04468	0.2207	0.1058	0.09183	0.05668	0.9446	0.8588	0.1396	0.2525	26.99	0.7367	30.17	0.3718	1.022	1.098	1.064	0.9919	0.9359	0.1277	0.07271	0.1032	0.06179	0.2014	0.08969
	56	DD_20ug	F	9	5	2	171	762	135	-453	[123,721,214,813]	962	0.0772	77	0.01321	13	2743	112.5	0.9682	2115	508.5	24.04	0.0437	0.0257	0.0323	0.02182	0.05701	0.03486	0.04162	0.0251	0.1944	0.3302	0.5462	0.827	29.75	0.9358	29.15	0.3395	0.9539	1.107	1.11	1.086	0.9145	0.02797	0.03956	0.05808	0.06417	0.05322	0.03706
	57	DD_20ug	F	9	5	3	617	848	220	-469	[584,812,652,884]	938	0.08812	73	0.01985	15	2355	104.2	0.8728	2042	351	17.19	0.03392	0.06442	0.03618	0.01598	0.06007	0.08014	0.05423	0.02236	0.906	0.1496	0.2835	0.7169	23.31	0.9178	22.96	0.3555	0.9506	1.107	1.105	1.015	0.9869	0.009545	0.1308	0.07268	0.05912	0.0568	0.1065
	58	DD_20ug	F	9	6	1	862	292	61	-363	[830,259,895,327]	876	0.1076	46	0.01408	5	2486	64.42	0.9363	2232	494.5	22.16	0.02382	0.03328	0.004761	0.007021	0.02609	0.04778	0.00314	0.009181	0.2318	0.2832	0.4376	0.6459	22.68	0.9678	21.84	0.3383	0.985	1.08	1.102	1.024	0.9278	0.04867	0.02376	0.06292	0.07261	0.02096	0.04443
	59	DD_20ug	F	9	7	1	874	905	64	-686	[841,872,910,948]	806	0.09861	36	0.009163	13	2428	86.53	0.9694	2353	530.2	22.53	0.0509	0.03389	0.01365	0.03517	0.07954	0.04983	0.01153	0.0417	0.2679	0.2098	0.3892	0.5116	23.96	0.9012	23.95	0.3406	0.9211	1.08	1.114	1.078	0.9473	0.01892	0.04233	0.0435	0.05396	0.03332	0.04034
	60	AA_20ug	G	9	1	1	62	610	-90	-219	[35,583,90,653]	574	0.06421	43	0.01471	1	2937	68.76	0.972	1889	254.4	13.46	0.1368	0.06783	0.01297	0.008524	0.1876	0.08904	0.02729	0.00868	1.03	1.03	0.5506	0.1989	19.37	0.7861	20.86	0.3587	0.9929	1.118	1.088	1.013	0.961	0.1774	0.04806	0.03825	0.04121	0.2058	0.04326
	61	AA_20ug	G	9	1	2	998	202	87	-141	[970,173,1027,230]	807	0.1052	26	0.009745	5	2447	68.83	0.9574	2147	351.5	16.38	0.02123	0.01865	0.008244	0.02201	0.03999	0.02088	0.01904	0.02634	1.077	1.077	0.5482	0.2596	19.86	0.9414	19.32	0.3526	0.9107	0.9649	0.9883	1.038	1.014	0.01263	0.05206	0.03563	0.09384	0.04372	0.03381
	62	AA_20ug	G	9	1	3	684	323	27	-164	[652,291,712,353]	537	0.06973	28	0.01007	6	2792	72.74	0.951	1915	337.9	17.64	0.02659	0.03738	0.04175	0.03181	0.04282	0.05426	0.05331	0.04953	0.6527	0.2545	0.5018	0.7895	20.46	0.9435	19.89	0.3523	0.9782	1.196	1.106	0.985	0.9889	0.06696	0.04673	0.1289	0.07798	0.0761	0.0579
	63	AA_20ug	G	9	1	4	757	786	41	-252	[724,756,788,817]	681	0.0809	26	0.008993	14	2959	63.13	0.9404	1930	291.3	15.1	0.05066	0.08913	0.02346	0.04116	0.0748	0.1284	0.0343	0.06739	1.053	0.5213	0.2179	0.2984	20.6	0.9045	20.43	0.3606	0.9452	1.023	1.043	1.039	0.9862	0.1166	0.1283	0.04543	0.08793	0.1188	0.1467
	64	AA_20ug	G	9	2	1	65	181	115	-137	[31,152,95,212]	559	0.1058	32	0.01174	10	2486	59.39	0.9539	1882	656.9	34.91	0.03077	0.06427	0.03005	0.02725	0.04529	0.0684	0.04797	0.02432	1.097	1.133	1.162	1.104	20.18	0.9345	19.76	0.3443	0.928	0.9779	0.9931	1.077	0.9944	0.05227	0.07287	0.03849	0.07334	0.07589	0.05805
	65	AA_20ug	G	9	2	2	494	685	196	-233	[463,658,522,715]	564	0.08402	50	0.01936	15	3191	62.91	0.9461	2593	398.8	15.38	0.06993	0.03811	0.02046	0.03537	0.09152	0.06602	0.02527	0.05155	1.085	0.9633	0.251	0.2018	18.95	0.8892	18.94	0.3654	0.9111	0.9936	1.031	1.018	1.023	0.07987	0.03172	0.05859	0.03942	0.0886	0.07856
	66	AA_20ug	G	9	2	3	458	904	189	-274	[428,867,488,939]	793	0.08052	37	0.01218	17	3397	62.98	0.9784	1950	270.4	13.86	0.1478	0.01881	0.04302	0.02531	0.2149	0.03486	0.06632	0.04502	1.012	1.012	0.4565	0.2102	19.18	0.7487	21.26	0.3646	0.959	1.043	1.101	1.028	0.9644	0.1523	0.05041	0.06109	0.02242	0.2268	0.06236
	67	AA_20ug	G	9	4	1	443	579	391	-418	[403,550,473,609]	502	0.1068	17	0.005718	7	2938	62.77	0.9684	3132	741.2	23.67	0.1075	0.06473	0.04312	0.02436	0.1385	0.08221	0.06213	0.02989	0.8043	0.241	0.2956	0.3404	20.36	0.8449	21.13	0.3381	1.016	1.244	1.072	1.014	0.8993	0.07354	0.08262	0.09032	0.03744	0.08837	0.09762
	68	AA_20ug	G	9	5	1	683	822	232	-464	[653,793,715,859]	844	0.1073	59	0.01939	4	3181	68.08	0.9665	2209	399	18.06	0.04685	0.07185	0.01713	0.02458	0.06479	0.09285	0.01949	0.03644	1.04	0.878	0.2364	0.2367	21.36	0.9233	20.98	0.3545	0.9985	1.169	1.101	0.9917	0.956	0.05348	0.08802	0.04568	0.06708	0.06225	0.0906
	69	AA_20ug	G	9	5	2	334	106	167	-328	[297,68,373,142]	822	0.07511	44	0.01042	6	3151	87.71	0.9438	1862	352.9	18.95	0.02334	0.01925	0.01388	0.01756	0.02382	0.03902	0.01618	0.02279	0.2407	0.3159	0.6052	1.03	25.66	0.9763	24.51	0.3501	0.9161	0.9189	1.001	1.072	1.029	0.05023	0.01805	0.01919	0.03517	0.06188	0.05653
	70	AA_20ug	G	9	5	3	40	186	110	-342	[5,147,75,220]	1206	0.1086	54	0.01426	8	2199	91.01	0.9321	2031	339.4	16.71	0.09803	0.01461	0.01775	0.03734	0.1457	0.02648	0.02015	0.05115	1.102	0.623	0.212	0.198	22.64	0.8222	23.82	0.3456	1.014	1.124	1.127	1.034	0.9301	0.09662	0.02789	0.05199	0.07401	0.1364	0.0343
	71	AA_20ug	G	9	5	4	236	693	147	-439	[207,654,265,728]	762	0.07768	50	0.01655	14	3241	74.86	0.9741	2110	350.8	16.62	0.1236	0.0674	0.05477	0.01901	0.1707	0.09001	0.08183	0.02063	0.9969	0.2118	0.2981	0.7297	19.86	0.8009	21.13	0.36	0.9184	1.012	1.003	1.066	0.9877	0.2355	0.09824	0.1	0.08249	0.2789	0.1137
	72	AA_20ug	G	9	6	1	736	660	37	-433	[708,632,765,690]	380	0.05013	45	0.01843	5	3355	51.79	0.9709	1805	237	13.13	0.03242	0.006563	0.026	0.01936	0.04552	0.0118	0.04128	0.02892	1.123	0.3079	0.249	0.844	19.31	0.9447	18.8	0.3432	0.9758	1.082	1.074	1.015	0.9573	0.05198	0.05307	0.09267	0.0334	0.05866	0.02988
	73	AA_20ug	G	9	6	2	310	207	-43	-347	[276,171,345,244]	822	0.09235	51	0.01379	8	2862	74.4	0.935	2209	441	19.96	0.06427	0.03884	0.03453	0.01209	0.09493	0.05691	0.04508	0.01351	1.105	0.2867	0.2624	0.3292	22.93	0.8848	23.01	0.3611	1.018	1.132	1.053	0.9676	0.9562	0.09175	0.06522	0.09961	0.03547	0.1208	0.06151
	74	AA_20ug	G	9	6	3	586	643	9	-430	[554,610,621,675]	1064	0.09671	48	0.01501	14	3275	83.22	0.9755	2001	279.4	13.97	0.02512	0.05242	0.009806	0.0161	0.03284	0.0757	0.01499	0.02212	1.044	0.2149	0.1968	0.7736	22.35	0.9569	21.58	0.3486	0.9651	1.093	1.108	1.033	0.9696	0.08955	0.08009	0.04567	0.09666	0.112	0.1016
	75	AA_20ug	G	9	7	1	145	215	-75	-554	[111,182,181,253]	476	0.05923	47	0.01195	13	2070	86.49	0.9236	1773	512.3	28.9	0.03611	0.0233	0.0508	0.02637	0.04132	0.03632	0.06294	0.02769	0.8569	0.9468	0.9079	1.022	24.68	0.9528	23.87	0.35	0.9692	1.034	1.105	1.046	0.949	0.08789	0.02927	0.1366	0.1182	0.06575	0.02201
	76	AA_20ug	G	9	8	1	298	46	160	-522	[270,17,329,76]	442	0.05907	54	0.02126	2	2525	55.73	0.9684	1930	289.2	14.99	0.06014	0.02595	0.05202	0.04531	0.08902	0.04415	0.07121	0.06753	1.069	0.195	0.4923	0.7503	19.01	0.8874	19.11	0.3512	0.9499	1.069	1.01	1.022	0.9975	0.08679	0.0657	0.1386	0.1249	0.08539	0.04798
	77	AA_20ug	G	9	9	1	830	285	465	-567	[797,249,864,326]	958	0.0878	43	0.01122	1	2726	97.08	0.9999	1885	340.1	18.04	0.06908	0.01041	0.0213	0.01637	0.1086	0.01578	0.03785	0.02428	1.097	1.097	0.2943	0.2994	23.05	0.8603	23.57	0.3537	0.9869	1.193	1.146	1.04	0.9404	0.05713	0.03397	0.02785	0.02264	0.1118	0.02373
	78	AA_20ug	H	9	1	1	819	860	53	-266	[788,830,849,890]	685	0.08698	29	0.009891	3	2940	66	0.957	1889	338.1	17.9	0.03361	0.003119	0.02727	0.03279	0.024	0.003523	0.03485	0.05047	1.06	1.037	0.3125	0.2953	21.39	0.9821	20.3	0.3604	1.008	1.142	1.067	0.9691	0.9793	0.06996	0.04661	0.06776	0.06552	0.02897	0.05904
	79	AA_20ug	H	9	1	2	560	269	4	-154	[529,235,593,306]	528	0.07214	28	0.00945	9	2905	58.46	0.9533	1860	354	19.03	0.0368	0.01006	0.1043	0.03869	0.04454	0.01582	0.1427	0.05291	0.3712	0.2817	0.5126	0.7636	21.54	0.9509	20.86	0.3504	0.9645	0.9839	1.029	1.038	0.9892	0.05024	0.01115	0.2453	0.1777	0.05181	0.01774
	80	AA_20ug	H	9	1	3	736	759	38	-246	[703,726,775,792]	922	0.105	22	0.006149	15	2670	79.1	0.9475	1859	367.6	19.78	0.05831	0.02629	0.01243	0.04316	0.07631	0.03375	0.0216	0.05567	0.4627	0.2823	0.3248	0.5891	23.24	0.9103	23.19	0.3291	0.976	1.075	1.152	1.096	0.8927	0.07802	0.03213	0.06535	0.1019	0.07653	0.02002
	81	AA_20ug	H	9	3	1	544	786	411	-252	[512,753,578,820]	777	0.1099	35	0.01086	13	3040	61.19	0.9465	2586	520.9	20.15	0.03757	0.06236	0.02342	0.03058	0.0574	0.0908	0.03447	0.04669	1.059	0.4663	0.1887	0.2145	22.04	0.9234	21.67	0.3514	0.9857	1.063	1.104	0.9776	0.962	0.01287	0.07976	0.03636	0.03171	0.01341	0.1037
	82	AA_20ug	H	9	4	1	981	590	493	-420	[951,563,1009,617]	340	0.08464	33	0.01372	1	3584	46.62	0.9396	2624	829.4	31.6	0.1204	0.04957	0.03507	0.01987	0.1649	0.06163	0.05696	0.03555	0.3286	0.3769	0.5968	0.8807	17.87	0.8095	18.99	0.3429	1.086	1.223	1.187	0.9129	0.849	0.1461	0.07596	0.05169	0.01419	0.1899	0.07629
	83	AA_20ug	H	9	4	2	524	322	407	-369	[491,292,561,357]	1055	0.1047	36	0.01064	6	2480	79.96	0.9673	2099	367.2	17.5	0.1	0.01751	0.01493	0.009186	0.1356	0.03193	0.02103	0.004649	1.043	0.271	0.2519	0.4416	21.11	0.8411	21.78	0.3643	0.9762	1.165	1.126	0.9728	0.9694	0.09304	0.05266	0.02785	0.05004	0.1271	0.09568
	84	AA_20ug	H	9	5	1	37	723	109	-445	[4,695,67,759]	982	0.1053	35	0.01159	11	2857	67.94	0.9356	2278	352.2	15.46	0.03297	0.05493	0.07016	0.04339	0.02959	0.07512	0.1025	0.06589	1.025	0.4604	0.2151	0.2994	21.74	0.9761	20.72	0.3569	0.9315	1.085	1.073	1.011	0.9983	0.02888	0.1103	0.08389	0.1026	0.02874	0.1265
	85	AA_20ug	H	9	5	2	902	949	274	-488	[869,915,935,988]	879	0.1033	29	0.00819	13	3290	68.08	0.9514	2327	473.2	20.33	0.1399	0.01627	0.05606	0.03408	0.197	0.02841	0.07888	0.04441	1.055	0.3358	0.2144	0.3457	21.17	0.773	23.12	0.3474	0.9765	1.14	1.15	1.028	0.8932	0.1741	0.008703	0.06194	0.04476	0.2164	0.02783
	86	AA_20ug	H	9	6	1	702	1017	29	-501	[669,993,726,1045]	397	0.06869	21	0.008725	7	3419	58.57	0.9625	2426	554.2	22.85	0.09561	0.07989	0.05767	0.008606	0.1346	0.09909	0.07749	0.00988	0.2621	0.6862	1.074	1.176	18.06	0.8392	18.76	0.3482	0.9401	1.184	1.159	1.036	0.9473	0.06863	0.08589	0.07625	0.04427	0.1059	0.09514
	87	AA_20ug	H	9	7	1	711	206	33	-552	[684,179,741,234]	477	0.08118	31	0.01225	3	2934	55.52	0.9748	1991	420.5	21.12	0.048	0.02515	0.02364	0.04076	0.0713	0.04724	0.02502	0.06595	0.229	0.5316	0.809	0.9744	19.16	0.9122	18.94	0.3551	0.9196	0.9898	1.055	1.03	1.009	0.07059	0.07605	0.1084	0.01548	0.07256	0.0497
	88	AA_20ug	H	9	7	2	333	541	-39	-616	[306,512,362,575]	834	0.09095	41	0.01484	12	3337	55.09	0.9791	2160	294	13.61	0.07085	0.02611	0.04011	0.03826	0.1043	0.04612	0.05256	0.05864	1.047	1.047	0.698	0.2162	19.62	0.8717	19.89	0.3572	0.9469	1.017	1.05	1.027	0.9942	0.06234	0.06517	0.1348	0.04946	0.08349	0.07373
	89	AA_20ug	H	9	8	1	275	146	155	-540	[248,118,303,174]	481	0.07817	19	0.008207	2	2814	55.52	0.9413	1899	310	16.32	0.03986	0.02776	0.0296	0.03453	0.04157	0.03724	0.04094	0.04994	1.1	0.6075	0.2872	0.3074	18.66	0.9561	18	0.3538	0.9199	0.9991	1.007	1.033	1.015	0.0753	0.0698	0.08701	0.05568	0.05727	0.08018
	90	AA_20ug	H	9	8	2	859	229	265	-557	[824,196,893,267]	543	0.07395	30	0.007968	7	2488	78.38	0.9705	1856	492	26.51	0.01834	0.03227	0.03996	0.04338	0.008369	0.03176	0.04893	0.07255	0.2685	0.6985	0.936	0.9558	24.42	0.9906	23.11	0.356	0.9265	0.9642	1.055	1.016	1.026	0.07701	0.1011	0.1177	0.1175	0.04327	0.04274
	91	AA_20ug	H	9	8	3	121	246	126	-559	[92,219,150,273]	396	0.05224	23	0.009127	8	2722	60.97	0.9684	1795	243.6	13.57	0.02384	0.04237	0.04075	0.009561	0.03606	0.06646	0.05337	0.01638	1.047	1.047	0.8977	0.2777	19.42	0.9527	18.7	0.3646	0.9577	1.074	1.076	0.9811	1.009	0.1104	0.01948	0.1115	0.02429	0.138	0.0169
	92	AA_20ug	H	9	8	4	141	304	130	-570	[112,275,177,334]	588	0.09137	40	0.01407	18	2631	67.22	0.9595	1948	416.4	21.38	0.05017	0.05096	0.02815	0.03494	0.08531	0.07372	0.03813	0.05359	0.3368	0.7126	1.432	1.447	20.33	0.8836	20.51	0.3478	0.9902	1.178	1.1	1.039	0.9361	0.0183	0.05365	0.06098	0.0472	0.0821	0.09025
	93	AA_20ug	H	9	8	5	588	1018	213	-705	[547,985,616,1046]	481	0.07433	46	0.01614	20	2910	76.51	0.9716	2172	476.5	21.94	0.1203	0.08072	0.04357	0.03387	0.1865	0.1108	0.07013	0.0477	0.2445	0.4874	0.749	1.401	19.13	0.7717	20.81	0.3637	0.9711	1.021	1.077	1.061	0.9596	0.158	0.1724	0.07093	0.04983	0.2039	0.2002
	94	AA_20ug	H	9	9	1	132	267	334	-564	[104,234,165,304]	721	0.0922	36	0.01228	3	2819	59.9	0.9349	2074	379.1	18.28	0.1152	0.003247	0.05154	0.01888	0.1498	0.01934	0.07225	0.01817	1.009	0.236	0.3683	0.5475	19.5	0.8299	20.23	0.3733	0.9249	1.058	1.053	1.01	1.014	0.1252	0.0523	0.08169	0.07098	0.1513	0.02529
	95	AA_20ug	H	9	9	2	559	484	414	-604	[527,453,592,515]	585	0.1062	47	0.01577	7	2746	72.39	0.9778	1998	641	32.08	0.008261	0.07703	0.03195	0.02523	0.02455	0.08207	0.03794	0.03486	0.4679	0.6261	0.7334	0.9025	21.34	0.9604	20.49	0.3603	0.9364	1.15	1.117	0.9902	0.9976	0.05262	0.2502	0.09127	0.03442	0.0167	0.2067
	96	AA_20ug	H	9	9	3	374	581	378	-622	[331,542,416,619]	756	0.06054	92	0.01982	8	2946	77.48	0.9432	2011	326.3	16.23	0.04556	0.01522	0.01525	0.03831	0.05957	0.01991	0.02025	0.05818	0.9739	0.2284	0.1802	0.3709	26.63	0.9281	26.19	0.3418	0.9744	1.047	1.111	1.026	0.9293	0.1178	0.05716	0.06077	0.06522	0.1151	0.06626
	97	AA_20ug	H	9	9	4	476	708	398	-647	[446,673,506,744]	667	0.08667	44	0.01416	11	2921	72.35	0.9409	2215	377.7	17.05	0.1439	0.04136	0.03995	0.02299	0.1936	0.06184	0.06879	0.03912	1.035	0.6347	0.2475	0.2313	19.64	0.7802	21.17	0.3713	0.9498	1.077	1.028	1.009	0.9992	0.1478	0.06024	0.04347	0.008666	0.1811	0.07536
	98	WT_5ug	A	10	2	1	798	622	254	-221	[768,591,832,656]	768	0.08087	38	0.01265	2	2520	63.27	0.9492	1804	256.7	14.23	0.03053	0.03064	0.0375	0.01588	0.04083	0.05219	0.05344	0.02301	1.079	1.079	0.6985	0.2087	21.48	0.9502	20.83	0.3475	0.9613	1.021	1.113	1.018	0.9651	0.1086	0.02432	0.06434	0.06641	0.1232	0.03131
	99	WT_5ug	A	10	2	2	79	762	118	-247	[51,733,108,791]	498	0.05768	34	0.01214	3	3016	55.12	0.9883	1587	229.2	14.45	0.02907	0.005938	0.03316	0.02853	0.0365	0.01084	0.05248	0.04246	1.072	1.072	0.6568	0.2656	20.93	0.9561	20.27	0.3406	1.013	1.056	1.06	1.024	0.9293	0.07847	0.02144	0.03273	0.06732	0.07628	0.02489
	100	WT_5ug	A	10	2	3	387	416	176	-182	[346,384,418,449]	1109	0.1041	47	0.0127	9	2373	83.51	0.9433	1937	317.5	16.39	0.08455	0.06279	0.02112	0.01272	0.1248	0.09761	0.02746	0.02049	1.068	1.046	0.2746	0.2005	22.48	0.8478	23.17	0.3548	0.9864	1.119	1.093	0.9945	0.9664	0.07165	0.09217	0.05823	0.05946	0.136	0.1325
	101	WT_5ug	A	10	2	4	372	920	173	-278	[338,891,405,956]	489	0.05663	39	0.01237	15	3136	59.14	0.9597	1615	264.3	16.37	0.1853	0.02464	0.05743	0.02042	0.271	0.02963	0.09091	0.03018	1.021	0.8119	0.2441	0.312	18.84	0.6926	21.93	0.3725	1.035	1.144	1.029	0.9876	0.9015	0.1765	0.05539	0.0972	0.008882	0.2627	0.03968
	102	WT_5ug	A	10	3	1	48	289	317	-159	[17,258,79,341]	771	0.06623	50	0.01327	1	2210	68.44	0.9395	1719	245.8	14.3	0.1895	0.03424	0.07399	0.01377	0.278	0.03821	0.1176	0.02145	1.022	1.022	0.3507	0.198	20.55	0.6857	24.09	0.3716	1.016	1.117	1.06	0.9572	0.9332	0.2136	0.1083	0.1033	0.06374	0.3125	0.09546
	103	WT_5ug	A	10	3	2	985	206	495	-142	[955,168,1017,250]	970	0.08616	41	0.01122	3	2675	73.61	0.9796	1852	290	15.66	0.1753	0.03558	0.09115	0.05921	0.2533	0.05988	0.1446	0.1029	0.9875	0.6612	0.2159	0.2762	20.3	0.7066	23.15	0.392	0.9139	0.9986	1.029	1.018	1.039	0.212	0.04932	0.07372	0.01736	0.2834	0.09436
	104	WT_5ug	A	10	4	1	188	634	344	-428	[156,597,221,667]	666	0.07674	52	0.01772	3	3040	55.27	0.9308	1802	270.7	15.02	0.0201	0.03729	0.06799	0.107	0.02076	0.04955	0.1047	0.1529	1.016	0.4534	0.2031	0.2825	21.75	0.9716	20.71	0.3682	0.9902	1.006	1.013	1.013	0.9899	0.05052	0.0978	0.1047	0.2083	0.02819	0.07506
	105	WT_5ug	A	10	4	2	140	763	334	-452	[111,735,169,794]	824	0.1112	35	0.01284	9	2767	65.46	0.9525	1913	339.4	17.75	0.01233	0.04162	0.01148	0.006786	0.02718	0.05151	0.02074	0.005294	1.058	0.7706	0.2209	0.3407	20.16	0.9564	19.33	0.3716	0.9098	1.041	1.028	0.9963	1.038	0.06724	0.1055	0.03868	0.06422	0.05607	0.09743
	106	WT_5ug	A	10	4	3	802	505	460	-404	[770,473,835,546]	475	0.05781	51	0.01523	11	2799	77.45	0.9857	1631	271.4	16.64	0.06686	0.04328	0.03753	0.02067	0.09233	0.07653	0.05356	0.02483	1.031	0.2613	0.246	0.5796	22.1	0.8904	22.18	0.3498	0.9539	1.042	1.076	1.074	0.9527	0.04207	0.1064	0.1031	0.07666	0.0623	0.0865
	107	WT_5ug	A	10	5	1	668	359	229	-376	[639,325,697,390]	771	0.07796	48	0.01557	5	2565	67.29	0.9377	1784	263.3	14.76	0.06587	0.01112	0.04877	0.006464	0.09202	0.01056	0.07467	0.01204	1.03	0.4189	0.2259	0.29	21.08	0.8877	21.2	0.3497	0.9833	1.064	1.075	1.032	0.9528	0.1056	0.04142	0.04484	0.06514	0.1245	0.02363
	108	WT_5ug	A	10	5	2	598	104	216	-328	[561,54,638,148]	1009	0.07603	33	0.00644	10	2767	108.1	0.9643	1631	284.7	17.46	0.1442	0.05262	0.04013	0.03924	0.2072	0.08546	0.06784	0.05864	1.08	1.08	0.2667	0.2722	24.76	0.7611	27.01	0.3817	0.9492	1.04	0.994	0.9872	1.016	0.2273	0.09913	0.07226	0.1111	0.285	0.1123
	109	WT_5ug	A	10	5	3	461	997	190	-497	[426,965,506,1033]	638	0.05288	50	0.01222	11	3400	92.37	0.9591	1784	239.9	13.44	0.1221	0.02727	0.06358	0.01802	0.1731	0.03404	0.09559	0.02669	0.9904	0.9904	0.5249	0.1626	23.03	0.7961	24.63	0.3562	0.9762	1.079	1.073	1.013	0.9707	0.1314	0.1271	0.156	0.12	0.1967	0.1335
	110	WT_5ug	A	10	6	1	794	87	48	-325	[751,53,829,126]	1226	0.1022	39	0.009653	9	2505	96.32	0.9319	1799	282.2	15.68	0.02482	0.03668	0.0547	0.02456	0.04261	0.04563	0.08084	0.03438	1.034	1.033	0.2891	0.1937	24.84	0.9428	24.07	0.3632	1.003	1.156	1.068	0.9564	0.9877	0.06355	0.06899	0.09599	0.08724	0.102	0.06403
	111	WT_5ug	A	10	7	1	430	753	-22	-656	[378,717,463,793]	1127	0.08991	64	0.01312	8	3440	100.6	0.9932	1988	424	21.33	0.1313	0.09518	0.07076	0.06766	0.1629	0.134	0.1049	0.09271	0.1559	0.4883	0.8499	0.7304	26	0.8285	27.12	0.3593	0.9623	1.012	1.065	1.022	0.9872	0.1204	0.1144	0.08492	0.1266	0.1309	0.1639
	112	WT_5ug	A	10	8	1	633	712	223	-648	[604,682,664,748]	569	0.08974	42	0.01366	6	2779	60.43	0.9397	1827	389.1	21.3	0.09002	0.01268	0.01281	0.01008	0.1227	0.0119	0.01465	0.01148	1.068	0.2617	0.2889	0.3344	20.85	0.8557	21.5	0.336	1.063	1.244	1.108	0.9623	0.8637	0.07023	0.02814	0.02975	0.05289	0.08827	0.01802
	113	WT_5ug	A	10	9	1	325	76	369	-528	[296,39,354,118]	552	0.05039	34	0.01065	5	2342	63.38	0.9658	1704	212.5	12.47	0.1418	0.01263	0.04506	0.03616	0.2093	0.01775	0.0839	0.05157	0.9318	0.2239	0.7927	3.545	19.43	0.752	21.39	0.3774	0.9395	1.008	1.023	1.014	1.023	0.2108	0.06754	0.02583	0.1133	0.2941	0.08086
	114	WT_5ug	A	10	9	2	239	744	353	-654	[208,713,270,779]	535	0.05413	52	0.01652	9	3986	35.21	0.8713	1601	209.7	13.09	0.05412	0.01453	0.01323	0.01435	0.08193	0.02623	0.0189	0.01711	1.099	1.099	1.016	0.2284	21.53	0.8964	21.58	0.3416	1.042	1.036	1.019	0.9484	0.8928	0.09003	0.02574	0.02293	0.06236	0.1186	0.03946
	115	RR_5ug	C	10	2	1	411	580	181	-213	[381,548,444,613]	687	0.07627	67	0.02126	16	2559	78.06	0.9203	1816	287.7	15.84	0.03339	0.04837	0.01485	0.01358	0.04841	0.05725	0.02332	0.02154	1.081	0.2843	0.2156	0.4928	22.02	0.9382	21.57	0.3362	0.9978	1.096	1.082	1.053	0.9403	0.109	0.1328	0.02013	0.03403	0.1533	0.1221
	116	RR_5ug	C	10	4	1	347	227	374	-351	[317,197,385,259]	763	0.08222	45	0.01419	5	2580	61.55	0.9267	1660	257.4	15.51	0.04552	0.07008	0.0158	0.01452	0.06952	0.09858	0.02572	0.02267	1.097	0.9307	0.2439	0.2263	21.99	0.912	21.85	0.3395	1.057	1.102	1.073	0.9865	0.9029	0.01816	0.06796	0.04593	0.0118	0.04512	0.07445
	117	RR_5ug	C	10	4	2	390	932	382	-485	[356,894,426,975]	1344	0.09107	67	0.01528	13	2603	100.3	0.9012	1822	258.7	14.2	0.1041	0.02411	0.01059	0.02774	0.1578	0.03541	0.02326	0.03774	1.092	0.26	0.1513	0.3366	24.14	0.8071	25.67	0.3489	1.025	1.079	1.078	1.037	0.934	0.04516	0.07214	0.04238	0.08192	0.08631	0.07887
	118	RR_5ug	C	10	4	3	411	241	387	-353	[382,211,447,270]	659	0.0666	41	0.01349	16	2672	60.97	0.8998	1681	219	13.03	0.046	0.002473	0.04314	0.01098	0.07141	0.004194	0.06426	0.01809	1.057	1.057	1.055	0.2594	21.21	0.9071	21.08	0.3484	1.018	1.105	1.072	0.9855	0.94	0.08622	0.05235	0.1038	0.008949	0.08486	0.03624
	119	RR_5ug	C	10	5	1	1002	694	292	-440	[965,654,1039,732]	714	0.05774	56	0.01363	12	2202	82.4	0.9494	1642	249.6	15.21	0.03487	0.04147	0.04642	0.02882	0.03649	0.06438	0.07249	0.04597	0.3071	0.2278	0.8442	1.206	25.3	0.9592	24.37	0.3523	0.9968	1.053	1.047	1.002	0.9687	0.09583	0.03294	0.00959	0.01827	0.0803	0.01658
	120	RR_5ug	C	10	5	2	701	1042	236	-505	[666,1007,738,1077]	751	0.07356	59	0.01608	14	2644	77.48	0.9641	1713	290	16.93	0.04261	0.02693	0.004485	0.03504	0.0554	0.03915	0.002383	0.04872	0.2285	0.2294	0.6554	0.9832	23.86	0.934	23.44	0.3359	1.035	1.133	1.086	1.011	0.919	0.08825	0.009936	0.0676	0.03392	0.08017	0.02204
	121	RR_5ug	C	10	5	3	938	730	281	-447	[905,697,972,772]	702	0.05165	57	0.01466	17	2326	101.8	0.9809	1682	194.8	11.58	0.06109	0.02545	0.02008	0.01395	0.08116	0.03583	0.02539	0.01997	1.116	1.116	1.11	0.2265	23.83	0.9031	23.72	0.3515	1.012	1.1	1.07	1.01	0.9734	0.1485	0.0414	0.07227	0.04835	0.1534	0.03295
	122	RR_5ug	C	10	6	1	408	346	-24	-373	[372,312,452,385]	1601	0.1086	47	0.01069	9	2206	95.71	0.9468	1837	263.2	14.33	0.03977	0.03318	0.02619	0.03977	0.06068	0.05035	0.03738	0.06222	1.036	1.036	0.84	0.2231	25.66	0.9191	25.31	0.35	0.9602	1.058	1.097	1.043	0.9586	0.07039	0.04569	0.04745	0.04581	0.06739	0.03824
	123	RR_5ug	C	10	6	2	953	491	78	-401	[923,461,984,524]	627	0.07322	32	0.01078	10	2717	65.5	0.916	1577	245.9	15.59	0.02597	0.03006	0.01075	0.007583	0.03436	0.04068	0.0162	0.009419	1.091	1.091	0.3569	0.2542	21.7	0.9603	21.01	0.3352	1.011	1.089	1.074	1.054	0.9123	0.1261	0.09999	0.02869	0.04223	0.1363	0.1051
	124	RR_5ug	D	10	1	1	402	307	-26	-161	[355,267,446,348]	1051	0.05692	65	0.0115	6	2834	113.8	0.9457	1622	215.5	13.29	0.04632	0.04974	0.02514	0.01138	0.06853	0.07183	0.03695	0.02235	1.058	1.058	0.2416	0.1645	29.1	0.9131	28.87	0.3431	1.007	1.089	1.085	1.003	0.9416	0.04574	0.01447	0.06248	0.02851	0.07955	0.02264
	125	RR_5ug	D	10	1	2	987	881	84	-271	[957,850,1017,925]	903	0.0824	47	0.01339	13	2754	73.71	0.9655	1780	258.4	14.52	0.117	0.0543	0.01463	0.03246	0.1742	0.07418	0.02523	0.04608	1.04	1.04	0.2846	0.1751	21.23	0.7899	22.74	0.366	0.998	1.032	1.094	1.007	0.9591	0.07911	0.06368	0.008313	0.07085	0.1423	0.0722
	126	RR_5ug	D	10	1	3	725	898	35	-273	[694,866,757,932]	573	0.05304	62	0.0179	14	2747	77.66	0.9654	1632	211.4	12.96	0.02262	0.02696	0.04588	0.01081	0.04209	0.03485	0.07782	0.01188	1.043	1.043	1.022	0.2115	23.09	0.94	22.48	0.3523	1.012	1.054	1.054	1.002	0.9693	0.02324	0.06597	0.01529	0.02431	0.05754	0.06535
	127	RR_5ug	D	10	6	1	143	494	-75	-401	[112,464,176,526]	796	0.1001	41	0.014	6	2603	73.71	0.9729	1877	314.3	16.75	0.0438	0.009465	0.02713	0.00375	0.06161	0.01545	0.03501	0.009426	1.115	1.013	0.2346	0.2148	21.15	0.9246	20.87	0.3389	1.022	1.184	1.13	1.022	0.9361	0.06397	0.01419	0.02508	0.02599	0.07401	0.01427
	128	RR_5ug	D	10	9	1	360	935	376	-691	[329,901,390,984]	1062	0.08395	60	0.014	11	2833	74.43	0.9858	1783	292.2	16.39	0.1796	0.04072	0.05856	0.02141	0.2568	0.05666	0.06641	0.03263	0.1703	0.2863	0.9135	1.246	22.38	0.7147	25.51	0.3726	0.9815	0.9742	1.019	1.019	1.015	0.1082	0.06316	0.1769	0.08522	0.1859	0.1019
	129	DD_5ug	E	10	3	1	920	812	482	-256	[873,754,967,859]	1453	0.07708	69	0.01001	8	2433	125	0.9202	1667	278.4	16.7	0.06134	0.02395	0.05245	0.01826	0.08952	0.02893	0.0778	0.03536	0.9909	0.2099	0.1601	0.2363	32	0.8913	32.13	0.3468	1.024	1.107	1.063	0.9909	0.9154	0.08929	0.05468	0.06745	0.0497	0.1014	0.01997
	130	DD_5ug	E	10	3	2	722	1009	445	-294	[688,976,757,1044]	675	0.074	71	0.01908	12	2358	89.18	0.9213	1794	319.5	17.81	0.04066	0.04041	0.02321	0.009749	0.05661	0.04915	0.02836	0.01588	1.092	0.3554	0.1927	0.3259	24	0.9321	23.61	0.3339	1.042	1.21	1.102	1.027	0.9177	0.05856	0.1003	0.05911	0.03911	0.07882	0.0956
	131	DD_5ug	E	10	5	1	506	561	198	-415	[467,526,541,600]	754	0.09322	59	0.01377	10	2093	85.02	0.9803	2890	568.9	19.68	0.03532	0.0244	0.01824	0.02662	0.04833	0.03794	0.02709	0.0388	0.8712	0.2595	0.1591	0.2492	25.61	0.9428	24.96	0.3446	0.9672	1.098	1.061	1.016	0.9631	0.02997	0.04177	0.08839	0.0739	0.05075	0.04549
	132	DD_5ug	E	10	7	1	382	818	-30	-668	[345,782,419,859]	1072	0.08744	64	0.01423	13	2787	96.72	0.9845	1828	360	19.69	0.03035	0.02354	0.01355	0.002757	0.04382	0.02562	0.01744	0.004115	0.2789	0.2054	0.4407	0.7754	26.4	0.9436	25.76	0.3385	1.04	1.179	1.127	0.9893	0.9101	0.05413	0.05479	0.03446	0.02829	0.04788	0.04661
	133	DD_5ug	E	10	8	1	814	996	257	-702	[776,956,850,1031]	1071	0.1043	59	0.01519	13	2327	104.9	0.9601	2028	367.7	18.13	0.07008	0.08067	0.06842	0.03053	0.1032	0.1015	0.09177	0.04603	1.059	0.1984	0.2437	0.3727	23.39	0.8753	23.57	0.3663	0.9385	1.138	1.083	1.02	0.991	0.07646	0.1118	0.1279	0.04342	0.1082	0.1131
	134	DD_5ug	F	10	2	1	858	406	265	-180	[806,366,905,447]	1173	0.08164	59	0.0102	8	2348	102	0.9505	1905	361	18.94	0.1499	0.01422	0.09914	0.01565	0.2181	0.02316	0.1499	0.0243	0.1847	0.5007	0.9135	1.563	26.72	0.7462	29.73	0.3596	0.97	1.056	1.102	1.064	0.9207	0.1094	0.02159	0.13	0.009336	0.1778	0.02724
	135	DD_5ug	F	10	2	2	640	359	224	-171	[606,328,673,392]	798	0.07741	30	0.008631	12	2363	79.99	0.9536	1661	251.7	15.16	0.01648	0.05849	0.02182	0.01208	0.02617	0.08043	0.03242	0.01614	1.072	1.072	0.3703	0.2183	23.61	0.9649	22.76	0.3405	1.03	1.202	1.141	1.001	0.9219	0.08489	0.1288	0.03985	0.06636	0.06502	0.1379
	136	DD_5ug	F	10	4	1	886	770	476	-454	[841,731,932,811]	891	0.05435	77	0.01476	16	2875	111	0.9612	1618	213.3	13.19	0.07837	0.03755	0.02166	0.02341	0.1116	0.0548	0.03126	0.03418	0.9698	0.9698	0.2528	0.1603	27.19	0.8633	27.77	0.3499	1.002	1.08	1.09	1.018	0.9474	0.1025	0.04444	0.02904	0.03275	0.127	0.0665
	137	DD_5ug	F	10	4	2	314	858	367	-471	[280,824,349,896]	1011	0.08516	54	0.01396	17	2435	88.39	0.9046	1777	284.8	16.02	0.1091	0.03565	0.02391	0.03035	0.147	0.04363	0.03402	0.04557	1.07	1.07	0.2327	0.1958	22.93	0.8311	23.96	0.3482	1.033	1.212	1.105	0.9979	0.9169	0.1157	0.04563	0.06747	0.06211	0.1382	0.05123
	138	DD_5ug	F	10	4	3	306	1040	365	-505	[271,1010,338,1075]	817	0.08496	44	0.01369	20	2389	95.89	0.9478	1728	269.1	15.57	0.04172	0.06387	0.04693	0.0175	0.06181	0.09516	0.07084	0.02603	1.081	1.081	0.4107	0.2033	22.3	0.9228	21.95	0.3483	0.9984	1.165	1.193	1.063	0.9451	0.1034	0.07567	0.009377	0.03503	0.1226	0.1082
	139	DD_5ug	F	10	5	1	358	484	170	-400	[321,446,394,528]	1313	0.1123	60	0.01264	8	2444	92.27	0.9584	1835	362.4	19.75	0.09566	0.00928	0.04472	0.04472	0.1251	0.01539	0.05173	0.05494	0.8543	0.2083	0.2476	0.3664	25.95	0.8572	26.71	0.3378	1.009	1.091	1.065	1.047	0.9152	0.1353	0.01584	0.08569	0.1591	0.1493	0.03707
	140	DD_5ug	F	10	6	1	758	712	42	-443	[722,674,799,750]	704	0.0511	62	0.01343	12	2198	111.6	0.9467	1597	219.7	13.75	0.03469	0.05272	0.06197	0.02631	0.05631	0.06889	0.09308	0.0348	0.9752	0.5517	0.1731	0.281	26.59	0.9268	26.11	0.3489	0.969	1.053	1.069	1.041	0.9721	0.03635	0.1308	0.03154	0.08813	0.005741	0.1256
	141	DD_5ug	F	10	8	1	702	158	236	-543	[666,122,737,195]	825	0.06586	44	0.01078	6	1976	93.42	0.9399	1614	225.1	13.95	0.05967	0.03299	0.01852	0.01349	0.07647	0.03915	0.0226	0.01703	1.044	0.9947	0.2113	0.2338	24.41	0.9103	24.23	0.3456	0.9568	1.047	1.049	1.016	0.9913	0.1234	0.09298	0.06914	0.09877	0.1147	0.07547
	142	AA_5ug	G	10	1	1	691	626	29	-221	[657,597,724,654]	441	0.0591	37	0.0133	3	3014	65.17	0.9895	1575	248	15.75	0.1242	0.04245	0.0587	0.04879	0.1839	0.06119	0.08407	0.06736	1.033	1.033	0.2917	0.2266	18.77	0.7812	20.25	0.3648	1.017	1.233	1.136	0.988	0.9381	0.1047	0.03905	0.09672	0.06926	0.1595	0.0792
	143	AA_5ug	G	10	1	2	759	471	41	-192	[722,438,795,504]	511	0.0622	48	0.01596	18	2646	66.86	0.9642	1653	284.5	17.21	0.03916	0.07462	0.07544	0.03862	0.05161	0.1144	0.113	0.06323	1.018	0.2247	0.3066	0.6231	21.72	0.9367	21.18	0.3541	0.9718	1.033	1.12	1.035	0.9512	0.01675	0.02152	0.09661	0.06962	0.01916	0.03366
	144	AA_5ug	G	10	1	3	408	673	-25	-230	[373,635,445,717]	970	0.1001	72	0.01826	20	2844	81.68	0.9936	1893	602.1	31.81	0.05719	0.05752	0.04744	0.02007	0.07241	0.09085	0.06155	0.03432	1.198	1.364	1.279	1.253	24.24	0.9152	23.95	0.3519	0.9487	1.074	1.052	1.024	0.9829	0.09437	0.08173	0.06346	0.06009	0.08331	0.09253
	145	AA_5ug	G	10	1	4	1016	1011	90	-295	[977,975,1050,1045]	946	0.08826	70	0.01897	28	3165	90.4	0.9668	2029	334.2	16.47	0.06175	0.05237	0.01604	0.01372	0.08697	0.07991	0.02349	0.01739	1.071	0.2453	0.1949	0.3936	23.4	0.8943	23.47	0.3433	0.9946	1.15	1.146	1.041	0.9343	0.08025	0.05846	0.04543	0.03793	0.09603	0.08862
	146	AA_5ug	G	10	2	1	970	253	287	-151	[943,227,996,285]	503	0.09137	32	0.01357	8	2902	51.79	0.9621	1929	339.5	17.6	0.03674	0.04701	0.01182	0.03943	0.06016	0.06024	0.01612	0.05294	1.056	0.8895	0.2893	0.2625	18.47	0.9212	18.18	0.3536	0.9101	0.9359	1.02	1.06	1.013	0.09192	0.08157	0.02676	0.0727	0.1194	0.07873
	147	AA_5ug	G	10	3	1	741	123	448	-126	[700,79,779,163]	1066	0.1032	45	0.01025	5	2785	80.57	0.9859	2178	403.1	18.51	0.09353	0.04852	0.094	0.04171	0.1324	0.06628	0.1255	0.05496	1.021	0.8558	0.242	0.2074	24.62	0.8452	25.39	0.358	0.9739	1.081	1.124	1.003	0.9329	0.09671	0.05664	0.1254	0.07979	0.1345	0.06017
	148	AA_5ug	G	10	3	2	163	115	339	-124	[130,81,198,149]	912	0.07579	39	0.01024	6	1924	89.18	0.9593	1811	249.6	13.78	0.0364	0.0958	0.06819	0.009364	0.05476	0.1348	0.1065	0.01174	1.037	1.037	0.868	0.2033	23.99	0.9293	23.42	0.3633	0.9796	1.027	1.014	0.9765	1.015	0.03867	0.1429	0.0975	0.01345	0.03483	0.1804
	149	AA_5ug	G	10	4	1	1045	244	505	-354	[1012,213,1073,273]	592	0.07667	26	0.00923	4	2627	62.05	0.9541	1704	297.9	17.48	0.003084	0.01392	0.01242	0.02536	0.004937	0.01077	0.0151	0.03336	0.2799	0.3197	1.063	1.326	21.31	0.9914	20.24	0.3435	1.034	1.222	1.11	0.9501	0.9409	0.0202	0.07429	0.0693	0.1384	0.04601	0.03858
	150	AA_5ug	G	10	5	1	44	59	111	-319	[11,25,76,96]	887	0.08782	31	0.009295	1	1738	53.51	0.9716	1873	285.7	15.26	0.1121	0.01042	0.02378	0.029	0.1747	0.0107	0.03275	0.04177	1.039	0.4122	0.2022	0.3088	20.7	0.793	22.17	0.3584	0.9962	1.071	1.014	0.9827	0.9629	0.02163	0.02703	0.04239	0.07823	0.09974	0.03594
	151	AA_5ug	G	10	5	2	126	894	126	-477	[96,863,154,926]	511	0.06749	43	0.01532	11	3008	57.56	0.9779	1757	293.2	16.68	0.06889	0.02228	0.00096	0.03884	0.08966	0.04074	0.004533	0.054	0.6855	0.2138	0.4382	0.9329	20.17	0.895	20.16	0.354	0.9944	1.07	1.064	1.005	0.9629	0.1302	0.02422	0.03417	0.03274	0.1244	0.0553
	152	AA_5ug	G	10	6	1	397	1014	-27	-500	[365,983,433,1045]	708	0.07381	31	0.009547	2	942.8	110.6	0.9415	1732	270.6	15.62	0.04735	0.025	0.007549	0.01029	0.06549	0.03279	0.01084	0.01575	1.092	1.092	0.4466	0.2234	22.2	0.9193	21.96	0.3397	0.8941	1.08	1.237	1.089	0.963	0.0585	0.01272	0.02739	0.02526	0.06099	0.01796
	153	AA_5ug	G	10	7	1	915	57	72	-524	[885,23,948,88]	363	0.05009	31	0.01004	4	2076	68.08	0.9514	1593	305.2	19.16	0.03579	0.03002	0.05793	0.04909	0.04576	0.04503	0.07936	0.06307	0.3929	0.2884	0.8266	1.12	21.86	0.948	21.16	0.3557	0.9995	1.144	1.142	0.9922	0.9424	0.08991	0.08	0.143	0.1431	0.0845	0.09444
	154	AA_5ug	G	10	7	2	775	529	45	-613	[732,488,812,571]	1020	0.07929	52	0.01232	7	2540	78.02	0.9825	1827	267.6	14.65	0.0487	0.0604	0.03442	0.047	0.06796	0.0958	0.04904	0.07394	0.9885	0.9885	0.4503	0.1762	25.42	0.917	25.05	0.356	1.021	1.094	1.052	0.9855	0.9382	0.09948	0.07696	0.09057	0.06388	0.1208	0.1344
	155	AA_5ug	G	10	8	1	39	841	111	-673	[10,811,76,879]	568	0.0609	29	0.009169	11	2866	59.97	0.9356	1583	238.7	15.08	0.1106	0.01462	0.09836	0.04766	0.1563	0.01844	0.1391	0.06563	1.007	1.007	0.6161	0.2726	20.49	0.8175	21.44	0.3734	0.9862	1.105	1.069	1.013	0.9369	0.1174	0.003934	0.1661	0.1656	0.1651	0.02561
	156	AA_5ug	G	10	9	1	753	191	450	-549	[712,160,789,225]	1004	0.09682	46	0.01189	5	2686	93.42	0.985	1876	330.8	17.63	0.1699	0.02685	0.07435	0.01755	0.2376	0.03519	0.1159	0.0324	0.9979	0.9773	0.29	0.2292	21.19	0.7328	23.72	0.3778	0.9801	1.135	1.14	0.9516	0.9876	0.1841	0.03834	0.06677	0.05085	0.2522	0.05991
	157	AA_5ug	G	10	9	2	374	397	378	-588	[335,364,410,429]	1103	0.1038	42	0.01219	9	2659	72.71	0.9727	1997	323	16.17	0.07752	0.0493	0.0431	0.09455	0.1055	0.07706	0.06504	0.1415	0.9954	0.4532	0.1929	0.2977	22.25	0.8782	22.41	0.3637	0.9851	1.112	1.028	0.9815	0.9889	0.03019	0.04898	0.09368	0.1496	0.03076	0.07848
	158	AA_5ug	G	10	9	3	45	776	316	-659	[16,745,74,808]	921	0.1048	35	0.01253	15	2971	62.91	0.9461	1961	288.7	14.72	0.01522	0.01905	0.004644	0.04087	0.03746	0.0317	0.01122	0.05559	1.053	1.053	0.7184	0.2923	20.64	0.9392	20.16	0.345	0.9725	1.032	1.043	1.043	0.967	0.0263	0.02503	0.02228	0.08856	0.05002	0.04294
	159	AA_5ug	H	10	1	1	958	249	80	-150	[927,220,999,278]	488	0.05214	30	0.009794	5	2682	65.06	0.9492	1585	234.1	14.77	0.119	0.09495	0.07809	0.0431	0.1774	0.1399	0.1186	0.06947	0.9859	0.9859	0.9071	0.2604	20.08	0.7845	21.6	0.3665	1.022	1.088	1.107	1.006	0.9298	0.07815	0.09261	0.1172	0.01428	0.1275	0.1486
	160	AA_5ug	H	10	1	2	313	267	-42	-153	[286,238,343,298]	507	0.07289	29	0.01128	12	2988	56.92	0.9802	1789	297.5	16.64	0.04368	0.03013	0.01734	0.03651	0.06782	0.04043	0.02731	0.04934	0.3435	0.288	0.653	1.176	19.13	0.9133	18.87	0.3607	0.9016	0.9129	0.9729	1.021	1.07	0.03874	0.1218	0.04237	0.1208	0.07183	0.0956
	161	AA_5ug	H	10	2	1	464	871	190	-268	[433,837,497,906]	740	0.08872	37	0.01062	10	2621	83.62	0.9642	1791	350.3	19.56	0.05591	0.0154	0.04393	0.08173	0.08446	0.02098	0.06709	0.1074	1.011	0.1996	0.2889	0.4312	22.82	0.8935	22.87	0.3475	1.018	1.125	1.116	1.046	0.9268	0.054	0.05774	0.03868	0.2231	0.02604	0.02278
	162	AA_5ug	H	10	3	1	1036	210	504	-143	[1006,178,1067,244]	644	0.06922	35	0.01099	3	2370	67.18	0.9224	1661	247.9	14.93	0.04847	0.03374	0.03345	0.01753	0.06743	0.04513	0.04526	0.01474	1.042	1.02	0.2583	0.2253	21.67	0.9162	21.42	0.3484	0.9746	1.063	1.016	1.038	0.9663	0.1371	0.0584	0.05248	0.09953	0.1614	0.08747
	163	AA_5ug	H	10	4	1	62	429	321	-390	[24,393,116,488]	1140	0.09464	55	0.01136	10	3094	98.94	0.9649	1895	384.1	20.27	0.1637	0.026	0.07044	0.02621	0.2326	0.04147	0.09681	0.0404	0.2731	0.209	0.3339	0.7372	24.55	0.7412	27.32	0.3722	0.9951	1.021	1.095	1.036	0.9506	0.1714	0.03408	0.1317	0.06083	0.2495	0.05808
	164	AA_5ug	H	10	5	1	55	771	113	-454	[27,737,84,808]	543	0.06299	47	0.01576	12	3149	54.91	0.9273	1701	283	16.63	0.1333	0.06742	0.06559	0.04506	0.1888	0.09731	0.09904	0.0678	0.6992	0.2085	0.4486	1.108	19.69	0.7785	21.34	0.3573	1.024	1.097	1.068	0.9798	0.93	0.212	0.06881	0.1475	0.0967	0.254	0.08327
	165	AA_5ug	H	10	6	1	1000	1035	87	-505	[968,1000,1030,1071]	432	0.09394	25	0.00768	8	2367	77.55	1.002	2689	709	26.37	0.07892	0.1029	0.01956	0.06397	0.1183	0.1372	0.03368	0.0927	0.356	0.2328	0.3224	0.4133	21.68	0.8509	22.39	0.3401	1.044	1.287	1.17	1.005	0.9074	0.08246	0.1398	0.02296	0.09458	0.1308	0.1546
	166	AA_5ug	H	10	7	1	895	979	67	-699	[865,945,925,1023]	504	0.05614	37	0.01159	4	2767	63.92	0.9174	1622	240.7	14.83	0.0949	0.04175	0.1225	0.02981	0.1616	0.06372	0.1773	0.05276	1.049	0.3209	0.2258	0.3979	20.55	0.787	22.09	0.3622	1.012	1.068	1.049	1.028	0.9324	0.08039	0.04158	0.1837	0.09569	0.1585	0.08595
	167	AA_5ug	H	10	7	2	151	358	-74	-581	[122,328,179,392]	742	0.1001	44	0.01562	8	2376	77.34	0.8901	2140	376.4	17.59	0.05811	0.04503	0.01738	0.01672	0.08458	0.06713	0.02909	0.01922	1.107	1.092	0.3006	0.2241	20.36	0.8943	20.44	0.341	0.9707	1.15	1.141	1.056	0.944	0.07341	0.01391	0.03909	0.03924	0.09919	0.04067
	168	AA_5ug	H	10	8	1	289	506	158	-609	[250,469,324,545]	806	0.08862	54	0.01295	6	2556	95.5	0.9907	1795	431.7	24.05	0.04801	0.03436	0.04022	0.02024	0.07272	0.03714	0.04467	0.04178	0.2193	0.4431	0.5033	0.7531	24.25	0.9051	23.94	0.3731	0.9114	1.017	1.031	0.9787	1.045	0.02174	0.1262	0.1479	0.04497	0.003172	0.08382
	169	AA_5ug	H	10	8	2	229	795	146	-663	[197,761,262,827]	527	0.08717	44	0.01299	10	2576	78.27	0.9418	2795	571.7	20.45	0.05549	0.01626	0.02576	0.02208	0.07197	0.02164	0.03674	0.02915	0.7771	0.2436	0.1956	0.3392	22.7	0.915	22.58	0.3301	0.994	1.19	1.171	1.048	0.906	0.03348	0.02082	0.05617	0.05956	0.05346	0.01753
	170	AA_5ug	H	10	9	1	57	913	319	-686	[30,885,93,942]	475	0.06124	48	0.01656	9	2599	65.28	0.9587	1668	234.8	14.08	0.06826	0.009969	0.07982	0.02206	0.09571	0.01623	0.1121	0.03282	1.02	0.9983	0.2031	0.2602	20.43	0.8833	20.59	0.3516	0.9838	1.091	1.047	1.029	0.9626	0.1119	0.08242	0.1483	0.0352	0.1292	0.04762
	171	Z	C	3	11	6	995	478	-118	-604	[964,445,1033,517]	77	0.01008	30	0.007953	9	9	B	30	366.9	2.567	1099
	172	Z	C	3	11	7	603	492	-193	-606	[567,460,636,524]	87	0.01346	39	0.01163	10	10	B	39	345.5	2.231	1068
	173	Z	C	3	11	8	380	537	-235	-615	[351,508,414,569]	226	0.04494	49	0.0173	11	11	B	49	396.2	4.612	1143
	174	Z	C	3	11	9	917	548	-132	-617	[890,513,962,586]	311	0.04306	66	0.01729	12	12	B	66	378.2	4.712	1151
	175	Z	C	3	11	10	184	635	-272	-633	[153,603,215,669]	177	0.03284	35	0.0114	13	13	B	35	370	5.057	1169
	176	Z	C	3	11	11	241	789	-262	-662	[207,748,275,826]	242	0.03513	50	0.01285	14	14	B	50	361.3	4.84	1122
	177	Z	C	3	11	12	691	891	-176	-682	[661,861,723,927]	838	0.1708	83	0.02568	16	16	A	83	480.4	10.1	1381
	178	Z	C	3	12	1	142	482	-75	-604	[109,451,181,514]	421	0.07261	73	0.02111	4	3	B	73	419.6	5.767	1177
	179	Z	C	3	12	2	250	715	-59	-649	[173,687,279,746]	314	0.03623	64	0.01499	7	6	B	64	383.7	4.906	1168
	180	Z	C	3	12	3	533	816	-1	-667	[495,777,576,851]	809	0.08339	90	0.01942	9	8	B	90	386.8	8.989	1235
	181	Z	C	3	13	1	877	180	269	-547	[842,135,910,218]	180	0.02523	12	0.00306	2	2	B	12	336	15	1031
	182	Z	C	3	13	2	680	506	231	-609	[642,474,708,539]	15	0.002506	7	0.002262	5	5	B	7	350.1	2.143	1048
	183	Z	C	3	13	3	650	572	226	-621	[611,532,687,605]	53	0.009236	17	0.005085	7	7	B	17	365.6	3.118	1072
	184	Z	C	3	13	4	756	860	246	-676	[722,826,791,897]	838	0.1238	79	0.02112	10	10	A	79	489.8	10.61	1326
	185	Z	C	3	13	5	221	1034	145	-709	[188,993,257,1067]	152	0.02754	28	0.007433	11	11	B	28	392.3	5.429	1088
	186	Z	C	3	14	1	505	354	404	-578	[478,309,533,384]	494	0.08851	56	0.01724	4	4	B	56	407.1	8.821	1182
	187	Z	C	3	14	2	152	548	337	-617	[120,519,187,585]	228	0.04067	44	0.01333	5	5	B	44	346.9	5.182	1057
	188	Z	C	3	14	3	565	579	415	-622	[528,540,602,615]	134	0.01927	49	0.01188	6	6	B	49	385.6	2.735	1104
	189	Z	C	3	14	4	840	651	466	-637	[798,618,875,692]	268	0.03328	61	0.01405	8	8	B	61	363.7	4.393	1078
	190	Z	C	3	14	5	189	915	343	-686	[158,881,219,951]	486	0.07595	87	0.02758	10	10	A	87	386.7	5.586	1230
	191	Z	C	3	14	6	717	1047	444	-712	[687,1018,759,1077]	123	0.01753	46	0.01442	15	14	B	46	342.8	2.674	1108
	192	Z	C	3	15	1	544	476	616	-603	[508,441,579,511]	193	0.03747	32	0.01039	5	4	B	32	338.4	6.031	968.1
	193	Z	C	3	15	2	684	776	642	-660	[651,742,718,811]	450	0.07538	83	0.02453	9	8	A	83	384.2	5.422	1084
	194	Z	C	3	16	1	469	117	602	-741	[436,87,504,163]	74	0.01031	31	0.008079	1	1	B	31	320.7	2.387	938.6
	195	Z	C	3	16	2	363	327	582	-780	[325,290,409,366]	670	0.0865	92	0.0186	3	3	B	92	380.7	7.283	1051
	196	Z	C	3	16	3	460	830	600	-875	[427,800,492,864]	118	0.02266	32	0.01073	5	5	B	32	335.5	3.688	979.6
	197	Z	C	3	17	1	122	210	332	-760	[89,179,165,284]	379	0.1086	36	0.00708	3	3	B	36	479.5	10.53	1301
	198	Z	C	3	17	2	917	724	481	-855	[880,683,954,761]	89	0.01038	42	0.009779	7	7	B	42	335.5	2.119	1029
	199	Z	C	3	17	3	103	724	327	-855	[67,689,138,763]	739	0.1104	64	0.01583	8	8	B	64	427.4	11.55	1269
	200	Z	C	3	17	4	134	803	333	-870	[102,772,164,836]	634	0.1038	75	0.02357	10	10	A	75	466.8	8.453	1314
	201	Z	C	3	17	5	164	1004	339	-908	[128,965,210,1040]	103	0.01202	43	0.01025	13	13	B	43	347.6	2.395	1089
	202	Z	C	3	18	1	900	70	274	-731	[865,32,945,104]	424	0.06983	44	0.01078	2	1	B	44	384.6	9.636	1168
	203	Z	C	3	18	2	468	406	192	-795	[434,376,510,437]	380	0.07034	46	0.0138	7	6	B	46	384.5	8.261	1172
	204	Z	C	3	18	3	153	516	132	-815	[122,484,188,548]	487	0.07564	74	0.02403	8	7	A	74	402.9	6.581	1251
	205	Z	C	3	19	1	975	77	83	-733	[945,45,1009,115]	176	0.03105	33	0.01016	2	1	B	33	359.4	5.333	1039
	206	Z	C	3	19	2	119	754	-79	-861	[87,724,153,785]	57	0.009059	18	0.00612	9	8	B	18	332.4	3.167	1059
	207	Z	C	3	19	3	642	778	19	-866	[596,740,681,818]	414	0.05321	64	0.01306	10	9	B	64	417.8	6.469	1234
	208	Z	C	3	19	4	557	814	3	-872	[524,782,590,847]	169	0.0219	33	0.01003	11	10	B	33	359.1	5.121	1167
	209	Z	C	3	19	5	866	919	62	-892	[834,887,901,953]	200	0.02922	48	0.01405	12	11	B	48	373.6	4.167	1179
	210	Z	C	3	20	1	160	278	-277	-770	[120,243,196,313]	739	0.0945	73	0.01855	3	3	B	73	423.2	10.12	1293
	211	Z	C	3	20	2	115	660	-285	-843	[85,633,147,698]	55	0.01485	12	0.004312	14	13	B	12	415.4	4.583	1154
	212	Z	C	3	21	1	849	234	-141	-965	[810,174,940,268]	1275	0.1337	86	0.01182	3	3	B	86	874.7	14.83	2198
	213	Z	C	3	21	2	365	313	-238	-982	[332,282,398,345]	96	0.01593	38	0.012	4	4	B	38	358.7	2.526	1058
	214	Z	C	3	21	3	585	418	-197	-1002	[549,376,621,456]	413	0.05659	68	0.01627	5	5	B	68	410.8	6.074	1156
	215	Z	C	3	21	4	67	542	-295	-1025	[24,501,107,582]	715	0.06428	101	0.01968	6	6	B	101	389.1	7.079	1225
	216	Z	C	3	21	5	449	653	-223	-1047	[414,615,487,686]	446	0.08236	51	0.01475	8	8	B	51	428.6	8.745	1226
	217	Z	C	3	21	6	1005	708	-116	-1058	[974,678,1041,739]	73	0.01215	36	0.01224	9	9	B	36	339.6	2.028	1071
	218	Z	C	3	21	7	976	901	-122	-1094	[946,870,1006,938]	83	0.01597	30	0.01014	12	12	B	30	369.7	2.767	1122
	219	Z	C	3	21	8	396	906	-231	-1095	[365,877,439,939]	814	0.1436	79	0.02328	13	13	A	79	543.9	10.3	1418
	220	Z	C	3	21	9	953	969	-126	-1107	[917,937,992,1004]	265	0.03476	56	0.01479	14	14	B	56	398.9	4.732	1184
	221	Z	C	3	22	1	291	332	-47	-985	[256,294,328,370]	758	0.127	92	0.02282	1	1	A	92	553.5	8.239	1407
	222	Z	C	3	22	2	560	449	4	-1008	[520,411,613,487]	68	0.007131	33	0.006898	2	2	B	33	348.8	2.061	1061
	223	Z	C	3	22	3	887	695	66	-1056	[854,664,928,737]	314	0.04928	54	0.01526	4	4	B	54	394.9	5.815	1172
	224	Z	C	3	22	4	703	806	31	-1075	[662,763,753,845]	721	0.08926	97	0.01848	5	5	B	97	432.6	7.433	1302
	225	Z	C	3	22	5	868	895	62	-1093	[832,857,902,931]	429	0.04916	78	0.01984	6	6	B	78	383.8	5.5	1229
	226	Z	C	3	22	6	385	953	-29	-1103	[348,919,428,988]	527	0.0772	88	0.02162	7	7	B	88	426.7	5.989	1185
	227	Z	C	3	23	1	758	62	240	-934	[634,38,781,90]	675	0.2785	32	0.009589	1	1	A	32	770.8	21.09	1824
	228	Z	C	3	23	2	707	271	237	-974	[675,232,739,302]	192	0.03237	49	0.01501	4	4	B	49	385.4	3.918	1095
	229	Z	C	3	23	3	1046	503	301	-1019	[1015,473,1077,539]	751	0.1219	75	0.02433	6	6	A	75	477.6	10.01	1347
	230	Z	C	3	23	4	670	588	229	-1035	[626,543,711,640]	401	0.04773	62	0.01266	7	7	B	62	376.3	6.468	1202
	231	Z	C	3	23	5	508	821	199	-1078	[468,781,547,860]	379	0.04468	69	0.01523	11	11	B	69	370.9	5.493	1136
	232	Z	C	3	24	1	467	233	396	-967	[422,196,508,281]	533	0.1858	53	0.01273	3	3	B	53	450.7	10.06	1270
	233	Z	C	3	24	2	447	353	393	-990	[412,316,477,390]	31	0.005417	7	0.002191	5	5	B	7	376.7	4.429	1038
	234	Z	C	3	24	3	43	557	316	-1028	[4,523,78,593]	187	0.02487	53	0.01416	7	7	B	53	352.4	3.528	1052
	235	Z	C	3	24	4	788	743	457	-1064	[750,708,823,783]	176	0.02744	50	0.01253	10	10	B	50	371.8	3.52	1098
	236	Z	C	3	24	5	692	829	439	-1081	[661,799,726,862]	38	0.01185	6	0.002127	12	12	B	6	469	6.333	1161
	237	Z	C	3	24	6	821	949	464	-1103	[786,914,857,987]	153	0.01925	37	0.00962	13	13	B	37	363	4.135	1130
	238	Z	C	3	25	1	537	249	614	-970	[497,215,576,284]	17	0.002062	11	0.002905	4	2	B	11	309.3	1.545	969.1
	239	Z	C	3	25	2	221	379	555	-995	[185,345,256,417]	875	0.1385	88	0.02244	5	3	A	88	506.9	9.943	1324
	240	Z	C	3	25	3	132	772	537	-1069	[97,738,169,818]	73	0.01744	22	0.006137	7	5	B	22	364.4	3.318	1015
	241	Z	C	3	25	4	534	829	613	-1080	[493,794,568,864]	717	0.09573	98	0.02513	8	6	A	98	415.7	7.316	1279
	242	Z	C	3	25	5	353	901	580	-1094	[320,870,387,936]	242	0.03516	68	0.02001	9	7	B	68	349.1	3.559	1112
	243	Z	D	3	1	1	981	183	84	-138	[948,152,1020,216]	105	0.01688	23	0.007429	3	2	B	23	382.1	4.565	1188
	244	Z	D	3	1	2	736	321	38	-164	[703,289,778,354]	178	0.04187	39	0.011	7	6	B	39	458.2	4.564	1244
	245	Z	D	3	1	3	254	562	-54	-209	[222,527,290,599]	217	0.04327	40	0.01244	10	9	B	40	436.7	5.425	1258
	246	Z	D	3	1	4	175	555	-70	-208	[139,524,208,593]	592	0.08661	68	0.01888	11	10	B	68	474.5	8.706	1385
	247	Z	D	3	1	5	85	635	-86	-223	[53,608,114,668]	79	0.01688	18	0.00699	13	11	B	18	393.3	4.389	1197
	248	Z	D	3	1	6	144	709	-75	-237	[111,678,175,743]	114	0.01861	27	0.009646	15	13	B	27	366	4.222	1182
	249	Z	D	3	1	7	929	804	74	-256	[898,777,958,833]	158	0.03148	32	0.01322	18	16	B	32	377.4	4.938	1253
	250	Z	D	3	2	1	264	49	-257	-112	[227,10,311,89]	10	0.0009934	6	0.001398	1	1	B	6	316.6	1.667	1060
	251	Z	D	3	2	2	273	557	-256	-208	[236,525,305,590]	189	0.04111	51	0.01579	5	5	B	51	388.7	3.706	1226
	252	Z	D	3	2	3	297	762	-251	-247	[268,734,326,792]	231	0.03934	59	0.02309	8	7	A	59	360.6	3.915	1188
	253	Z	D	3	2	4	433	925	-225	-278	[393,887,473,963]	384	0.04195	93	0.02084	11	10	B	93	376.3	4.129	1229
	254	Z	D	3	3	1	591	869	214	-268	[553,838,625,902]	584	0.112	68	0.01984	5	3	A	68	475.6	8.588	1301
	255	Z	D	3	3	2	852	918	265	-277	[812,885,891,951]	115	0.01991	34	0.00914	6	4	B	34	398.9	3.382	1151
	256	Z	D	3	3	3	105	927	123	-278	[69,889,144,966]	365	0.05762	43	0.01021	7	5	B	43	403.4	8.488	1140
	257	Z	D	3	4	1	413	196	386	-140	[373,163,448,231]	492	0.1143	54	0.01445	4	2	B	54	656.8	9.111	1582
	258	Z	D	3	4	2	144	626	335	-221	[109,596,174,657]	369	0.05836	56	0.01864	12	9	B	56	381	6.589	1174
	259	Z	D	3	4	3	917	795	482	-254	[879,756,954,835]	196	0.0251	46	0.01049	13	10	B	46	389.1	4.261	1156
	260	Z	D	3	4	4	329	914	376	-280	[300,883,418,1018]	190	0.04547	38	0.006122	15	11	B	38	499.3	5	1255
	261	Z	D	3	4	5	586	915	419	-277	[554,883,617,950]	105	0.01525	43	0.01394	16	12	B	43	348.8	2.442	1113
	262	Z	D	3	5	1	302	228	570	-146	[266,178,338,265]	198	0.02602	58	0.01483	2	2	B	58	378.9	3.414	1146
	263	Z	D	3	5	2	991	440	702	-187	[958,404,1035,489]	178	0.02049	55	0.01266	4	4	B	55	369.7	3.236	1177
	264	Z	D	3	5	3	552	967	615	-288	[498,943,578,1005]	116	0.0288	17	0.005185	11	10	B	17	411.5	6.824	1160
	265	Z	D	3	6	1	605	39	629	-315	[568,2,650,79]	590	0.07547	80	0.017	1	1	B	80	410.7	7.375	1128
	266	Z	D	3	6	2	187	305	548	-366	[155,276,218,340]	45	0.007463	22	0.007368	3	3	B	22	349.9	2.045	1076
	267	Z	D	3	6	3	525	604	612	-423	[496,573,554,645]	225	0.04143	43	0.01422	6	6	B	43	363.7	5.233	1130
	268	Z	D	3	6	4	808	898	666	-478	[776,869,837,928]	112	0.02344	26	0.009905	7	7	B	26	395.7	4.308	1135
	269	Z	D	3	6	5	710	979	647	-494	[675,947,742,1022]	321	0.04397	15	0.004254	8	8	B	15	359.2	21.4	1194
	270	Z	D	3	7	1	604	227	423	-351	[578,200,634,256]	323	0.08981	36	0.01556	2	1	B	36	436.1	8.972	1267
	271	Z	D	3	7	2	587	331	413	-367	[473,275,616,366]	1115	0.07345	49	0.007424	3	2	B	49	341.4	22.76	1351
	272	Z	D	3	7	3	894	368	478	-378	[861,334,929,403]	169	0.02551	28	0.00787	4	3	B	28	342.7	6.036	1053
	273	Z	D	3	7	4	923	845	483	-469	[889,813,957,891]	233	0.03204	56	0.01488	7	4	B	56	377.5	4.161	1125
	274	Z	D	3	7	5	470	952	397	-489	[431,915,512,996]	942	0.1485	111	0.0229	8	5	B	111	483.7	8.486	1385
	275	Z	D	3	8	1	247	42	150	-316	[210,6,283,79]	307	0.03057	83	0.02056	2	2	B	83	342.9	3.699	1154
	276	Z	D	3	8	2	188	114	137	-329	[141,66,221,149]	815	0.1151	107	0.0245	3	3	B	107	443.3	7.617	1273
	277	Z	D	3	8	3	394	167	178	-339	[365,138,426,199]	94	0.01728	25	0.009081	5	5	B	25	331.1	3.76	1023
	278	Z	D	3	8	4	732	213	241	-348	[695,175,771,249]	204	0.03716	37	0.009563	7	7	B	37	387.7	5.514	1112
	279	Z	D	3	8	5	527	432	202	-390	[488,391,564,476]	332	0.03958	72	0.01604	11	11	B	72	416.2	4.611	1202
	280	Z	D	3	8	6	130	762	127	-452	[98,731,161,794]	211	0.03657	60	0.02034	16	15	B	60	384.7	3.517	1176
	281	Z	D	3	8	7	176	957	136	-489	[142,924,215,991]	438	0.06229	78	0.02047	17	16	B	78	403.4	5.615	1223
	282	Z	D	3	9	1	45	136	-94	-333	[4,101,81,173]	414	0.06578	83	0.02035	2	1	B	83	397.9	4.988	1095
	283	Z	D	3	9	2	194	149	-65	-336	[161,115,228,185]	458	0.05971	104	0.02776	3	2	A	104	377.8	4.404	1184
	284	Z	D	3	9	3	433	277	-20	-361	[397,239,470,316]	149	0.01703	56	0.01354	5	3	B	56	344.8	2.661	1069
	285	Z	D	3	9	4	680	290	27	-363	[646,252,720,325]	492	0.1119	53	0.01363	6	4	B	53	568.4	9.283	1351
	286	Z	D	3	9	5	747	749	39	-450	[710,711,787,788]	420	0.05899	82	0.01821	12	10	B	82	404.7	5.122	1155
	287	Z	D	3	10	1	671	684	-180	-438	[628,647,710,722]	570	0.09135	60	0.01445	6	6	B	60	420.7	9.5	1215
	288	Z	D	3	10	2	222	879	-266	-474	[181,839,257,914]	274	0.0369	53	0.01245	9	9	B	53	380.9	5.17	1160
	289	Z	D	3	10	3	878	1027	-140	-503	[843,991,927,1064]	722	0.07259	116	0.02328	11	11	B	116	398.3	6.224	1233
	290	Z	D	3	10	4	93	1024	-290	-502	[61,992,125,1060]	127	0.02047	39	0.01224	12	12	B	39	387.4	3.256	1167
	291	Z	D	3	11	1	778	207	-159	-552	[740,171,815,245]	569	0.08378	69	0.01579	2	2	B	69	463.5	8.246	1292
	292	Z	D	3	11	2	205	537	-268	-615	[170,502,241,573]	372	0.05368	57	0.01529	5	5	B	57	397	6.526	1255
	293	Z	D	3	11	3	214	645	-266	-634	[179,609,249,678]	571	0.08818	67	0.01874	6	6	B	67	430	8.522	1303
	294	Z	D	3	11	4	93	709	-290	-647	[62,678,129,741]	340	0.04855	75	0.02353	7	7	B	75	397.4	4.533	1276
	295	Z	D	3	12	1	574	82	7	-529	[537,44,611,126]	883	0.1184	86	0.01861	2	1	B	86	490.7	10.27	1330
	296	Z	D	3	12	2	281	130	-49	-538	[251,100,309,162]	84	0.01928	25	0.009527	3	2	B	25	391.2	3.36	1105
	297	Z	D	3	12	3	857	301	62	-570	[823,269,941,335]	190	0.02662	34	0.009442	7	6	B	34	377.9	5.588	1133
	298	Z	D	3	12	4	210	548	-63	-617	[175,515,242,584]	649	0.09852	78	0.02256	12	10	A	78	424.9	8.321	1194
	299	Z	D	3	12	5	943	695	77	-645	[907,659,984,732]	124	0.02777	30	0.007758	13	11	B	30	487.1	4.133	1244
	300	Z	D	3	12	6	245	966	-56	-696	[208,928,283,1007]	813	0.1144	95	0.01973	16	14	B	95	791.4	8.558	1839
	301	Z	D	3	13	1	417	280	182	-565	[371,247,455,309]	291	0.05226	17	0.004813	2	2	B	17	368.1	17.12	1118
	302	Z	D	3	13	2	509	309	199	-571	[470,266,546,346]	224	0.0287	55	0.01253	3	3	B	55	370.5	4.073	1122
	303	Z	D	3	13	3	243	344	151	-580	[204,307,303,417]	838	0.08817	110	0.01856	4	4	B	110	484.5	7.618	1303
	304	Z	D	3	13	4	863	349	266	-579	[832,318,894,386]	147	0.02403	37	0.01137	5	5	B	37	375	3.973	1135
	305	Z	D	3	13	5	958	438	286	-602	[912,378,1018,551]	1277	0.1253	80	0.007726	7	7	B	80	1124	15.96	2485
	306	Z	D	3	13	6	303	656	160	-637	[266,620,356,695]	160	0.02217	33	0.007309	8	8	B	33	388.5	4.848	1133
	307	Z	D	3	13	7	979	796	288	-663	[948,756,1011,827]	435	0.08119	70	0.02149	11	11	A	70	414.8	6.214	1220
	308	Z	D	3	13	8	497	963	197	-696	[462,930,540,1010]	271	0.05008	49	0.01445	13	13	B	49	397.9	5.531	1183
	309	Z	D	3	14	1	975	92	493	-531	[939,57,1011,133]	422	0.07089	75	0.01788	2	2	B	75	414.7	5.627	1136
	310	Z	D	3	14	2	435	139	390	-539	[409,115,463,164]	41	0.01325	12	0.006079	3	3	B	12	410.4	3.417	1107
	311	Z	D	3	14	3	364	160	378	-542	[332,104,406,195]	347	0.06814	61	0.01489	4	4	B	61	452	5.689	1174
	312	Z	D	3	14	4	918	288	483	-567	[888,247,986,319]	85	0.01025	29	0.008598	7	6	B	29	334.2	2.931	1126
	313	Z	D	3	14	5	76	317	322	-572	[43,281,110,351]	520	0.1312	59	0.01697	9	8	B	59	569.3	8.814	1371
	314	Z	D	3	14	6	137	619	334	-630	[104,584,171,653]	304	0.04338	66	0.01939	12	11	B	66	363.4	4.606	1116
	315	Z	D	3	14	7	386	734	381	-652	[352,701,419,772]	311	0.04614	86	0.02466	13	12	B	86	378.3	3.616	1139
	316	Z	D	3	14	8	577	827	416	-670	[535,792,613,864]	402	0.05156	92	0.0213	15	14	B	92	409.3	4.37	1256
	317	Z	D	3	14	9	66	940	320	-691	[35,908,100,972]	45	0.01539	12	0.003868	19	18	B	12	1486	3.75	2198
	318	Z	D	3	15	1	226	262	556	-562	[192,229,264,297]	205	0.03244	55	0.01555	4	4	B	55	373.6	3.727	1086
	319	Z	D	3	15	2	548	464	617	-602	[514,429,590,510]	379	0.04278	74	0.01742	5	5	B	74	386.2	5.122	1209
	320	Z	D	3	15	3	95	478	531	-603	[58,442,132,517]	298	0.05977	38	0.009577	6	6	B	38	453.4	7.842	1215
	321	Z	D	3	15	4	687	536	643	-614	[651,501,724,572]	132	0.01815	54	0.01379	8	8	B	54	365.9	2.444	1087
	322	Z	D	3	15	5	563	589	619	-624	[525,549,601,628]	381	0.04382	89	0.02036	9	9	B	89	384.4	4.281	1195
	323	Z	D	3	15	6	999	924	702	-688	[966,889,1035,959]	505	0.08183	66	0.01776	11	10	B	66	408.1	7.652	1274
	324	Z	D	3	16	1	229	110	556	-738	[191,68,266,148]	260	0.03025	74	0.01662	1	1	B	74	366.8	3.514	1107
	325	Z	D	3	16	2	511	359	610	-786	[481,324,540,389]	2	0.0003368	1	0.0003784	2	2	B	1	296.3	2	954.5
	326	Z	D	3	16	3	918	826	687	-875	[886,794,953,857]	62	0.01202	19	0.006016	5	5	B	19	411.9	3.263	1157
	327	Z	D	3	16	4	199	843	550	-877	[159,802,239,883]	151	0.01794	47	0.01046	7	7	B	47	374.5	3.213	1151
	328	Z	D	3	16	5	383	892	585	-887	[347,858,416,930]	276	0.03631	74	0.01963	8	8	B	74	384.4	3.73	1191
	329	Z	D	3	16	6	901	949	682	-898	[859,914,936,987]	562	0.0586	101	0.02315	10	10	B	101	395.2	5.564	1267
	330	Z	D	3	17	1	663	93	434	-736	[629,61,703,125]	110	0.01686	37	0.01036	2	1	B	37	342.3	2.973	1023
	331	Z	D	3	17	2	472	174	398	-750	[439,144,510,203]	62	0.01462	20	0.006828	4	3	B	20	403.6	3.1	1077
	332	Z	D	3	17	3	586	321	419	-779	[559,295,615,348]	102	0.02835	9	0.004018	7	5	B	9	375.2	11.33	1103
	333	Z	D	3	17	4	489	344	401	-784	[456,309,525,386]	625	0.1277	53	0.01266	8	6	B	53	447.1	11.79	1315
	334	Z	D	3	17	5	202	379	346	-790	[166,341,238,421]	167	0.0211	49	0.01103	9	7	B	49	364	3.408	1122
	335	Z	D	3	17	6	80	441	328	-799	[41,369,167,487]	808	0.07335	66	0.009894	10	8	B	66	457.7	12.24	1342
	336	Z	D	3	17	7	148	615	336	-834	[113,575,186,654]	90	0.01224	22	0.005066	16	14	B	22	377.3	4.091	1130
	337	Z	D	3	17	8	481	744	399	-859	[444,708,516,784]	265	0.02928	46	0.0113	17	15	B	46	399.5	5.761	1191
	338	Z	D	3	17	9	655	808	432	-871	[617,770,693,845]	462	0.04572	74	0.0165	18	16	B	74	354.1	6.243	1175
	339	Z	D	3	18	1	662	441	228	-801	[618,397,709,484]	1043	0.1177	104	0.01792	4	1	B	104	457.3	10.03	1345
	340	Z	D	3	18	2	865	540	267	-820	[828,508,902,572]	76	0.01276	23	0.006965	6	3	B	23	349.4	3.304	1078
	341	Z	D	3	18	3	172	669	135	-845	[138,636,204,711]	449	0.08432	65	0.01864	7	4	B	65	499.4	6.908	1337
	342	Z	D	3	18	4	969	802	286	-870	[934,769,1002,834]	77	0.01376	25	0.007436	8	5	B	25	366.9	3.08	1061
	343	Z	D	3	19	1	694	157	30	-748	[661,126,731,194]	89	0.01602	25	0.007301	2	1	B	25	372.9	3.56	1078
	344	Z	D	3	19	2	751	484	40	-810	[721,452,783,517]	522	0.1101	65	0.022	5	4	A	65	528.9	8.031	1361
	345	Z	D	3	19	3	449	687	-18	-848	[401,650,491,725]	199	0.02107	48	0.009921	6	5	B	48	366.8	4.146	1086
	346	Z	D	3	19	4	734	753	37	-861	[703,722,765,787]	450	0.08264	61	0.01904	7	6	B	61	445.9	7.377	1263
	347	Z	D	3	20	1	402	209	-231	-758	[369,178,437,252]	99	0.02307	21	0.006217	2	2	B	21	421.4	4.714	1142
	348	Z	D	3	20	2	227	472	-264	-807	[188,443,260,502]	175	0.02791	45	0.01561	3	3	B	45	369.6	3.889	1160
	349	Z	D	3	20	3	167	777	-275	-865	[133,744,211,813]	156	0.01716	57	0.01421	6	5	B	57	355.8	2.737	1157
	350	Z	D	3	21	1	264	494	-257	-1016	[224,457,307,530]	267	0.03097	60	0.01354	9	9	B	60	387.3	4.45	1189
	351	Z	D	3	21	2	105	659	-287	-1047	[75,628,141,689]	654	0.1239	58	0.02008	10	10	A	58	525.3	11.28	1428
	352	Z	D	3	21	3	347	1009	-242	-1113	[297,971,393,1043]	200	0.03924	26	0.006794	15	15	B	26	494.8	7.692	1351
	353	Z	D	3	22	1	805	54	51	-934	[768,18,844,95]	268	0.03531	56	0.01289	1	1	B	56	359.5	4.786	1037
	354	Z	D	3	22	2	823	505	54	-1019	[788,472,861,540]	97	0.01224	39	0.01052	6	6	B	39	343.6	2.487	1101
	355	Z	D	3	22	3	301	911	-45	-1096	[270,880,332,944]	172	0.02928	55	0.0178	9	9	B	55	378.1	3.127	1151
	356	Z	D	3	23	1	112	183	124	-958	[72,149,149,227]	252	0.03349	59	0.01374	1	1	B	59	369.3	4.271	1058
	357	Z	D	3	23	2	1044	457	301	-1010	[1012,426,1076,491]	235	0.03757	61	0.02008	6	6	B	61	386.6	3.852	1186
	358	Z	D	3	23	3	835	462	262	-1011	[807,430,880,503]	270	0.04402	60	0.01886	7	7	B	60	414.2	4.5	1221
	359	Z	D	3	23	4	196	602	140	-1037	[160,568,240,637]	925	0.1874	68	0.01643	9	9	A	68	602.1	13.6	1554
	360	Z	D	3	23	5	680	911	231	-1097	[642,877,713,954]	305	0.04032	54	0.0139	13	13	B	54	382	5.648	1191
	361	Z	D	3	23	6	239	955	148	-1104	[205,920,274,987]	285	0.05024	55	0.01591	15	15	B	55	410	5.182	1186
	362	Z	D	3	24	1	248	87	355	-939	[207,47,290,129]	662	0.09374	81	0.01613	1	1	B	81	396.8	8.173	1192
	363	Z	D	3	24	2	511	206	404	-963	[476,173,540,251]	43	0.01074	11	0.003468	5	5	B	11	415.4	3.909	1083
	364	Z	D	3	24	3	260	458	357	-1010	[223,419,300,506]	628	0.08771	94	0.01853	7	7	B	94	464.2	6.681	1359
	365	Z	D	3	24	4	901	651	479	-1047	[866,616,938,686]	836	0.1265	99	0.02524	10	10	A	99	494.1	8.444	1395
	366	Z	D	3	24	5	978	671	493	-1050	[944,639,1017,705]	144	0.02106	40	0.01098	11	11	B	40	374	3.6	1162
	367	Z	D	3	24	6	410	962	385	-1106	[374,930,448,1000]	390	0.06601	62	0.01589	12	12	B	62	418	6.29	1252
	368	Z	D	3	24	7	205	1016	346	-1116	[172,983,238,1052]	328	0.04629	70	0.021	14	14	B	70	377.6	4.686	1145
	369	Z	D	3	25	1	712	403	648	-1000	[679,370,752,441]	104	0.01865	18	0.005014	4	4	B	18	366.7	5.778	1128
	370	Z	D	3	25	2	993	495	701	-1017	[963,467,1025,524]	55	0.01205	21	0.008667	6	6	B	21	387.4	2.619	1146
	371	Z	D	3	25	3	792	952	664	-1104	[754,914,841,990]	587	0.06152	82	0.01635	9	9	B	82	416	7.159	1301
	372	Z	D	3	25	4	754	1022	655	-1117	[713,972,791,1062]	405	0.0461	90	0.019	10	10	B	90	383.3	4.5	1160
	373	Z	E	3	2	1	718	271	-171	-154	[676,233,758,309]	164	0.01714	30	0.006443	2	2	B	30	361.2	5.467	1132
	374	Z	E	3	3	1	979	503	287	-199	[927,472,1010,539]	320	0.04231	33	0.009325	6	4	B	33	355.6	9.697	1170
	375	Z	E	3	4	1	169	1021	340	-297	[134,984,210,1060]	146	0.01894	54	0.01328	11	10	B	54	374.4	2.704	1097
	376	Z	E	3	6	1	537	276	616	-360	[508,247,578,303]	0	0	0	0	3	3	B	0	NaN	NaN	NaN
	377	Z	E	3	6	2	316	340	573	-373	[288,311,347,381]	20	0.003345	8	0.002624	4	4	B	8	341.1	2.5	1042
	378	Z	E	3	6	3	552	1007	618	-499	[516,974,589,1041]	264	0.03083	69	0.01823	7	7	B	69	344.7	3.826	1121
	379	Z	E	3	6	4	625	1028	632	-503	[586,991,667,1067]	314	0.03896	61	0.01306	8	8	B	61	382.7	5.148	1122
	380	Z	E	3	7	1	588	574	419	-416	[556,537,624,601]	173	0.03554	34	0.01154	4	3	B	34	404.3	5.088	1151
	381	Z	E	3	7	2	543	638	411	-429	[514,607,574,668]	311	0.05438	37	0.01296	5	4	B	37	371.7	8.405	1167
	382	Z	E	3	7	3	741	943	448	-487	[702,903,778,982]	479	0.0506	75	0.01634	9	8	B	75	377.9	6.387	1206
	383	Z	E	3	8	1	636	542	223	-410	[594,501,676,580]	69	0.01021	25	0.005352	2	1	B	25	367.2	2.76	1074
	384	Z	E	3	9	1	926	353	74	-375	[891,317,964,387]	158	0.03438	40	0.01083	7	5	B	40	376.4	3.95	1007
	385	Z	E	3	9	2	326	644	-34	-432	[294,607,417,724]	599	0.04307	93	0.01173	8	6	B	93	352.3	6.441	1063
	386	Z	E	3	11	1	825	218	-151	-551	[798,126,860,253]	803	0.2689	65	0.01472	4	4	A	65	407.1	12.35	1363
	387	Z	E	3	11	2	347	788	-242	-662	[314,752,382,822]	408	0.05376	78	0.02267	7	7	B	78	366.1	5.231	1179
	388	Z	E	3	11	3	958	864	-126	-677	[921,817,996,906]	892	0.09914	94	0.01851	8	8	B	94	445	9.489	1274
	389	Z	E	3	12	1	311	123	-43	-536	[271,87,352,161]	121	0.01672	29	0.006642	1	1	B	29	336.5	4.172	934.8
	390	Z	E	3	12	2	899	216	68	-554	[855,174,943,260]	248	0.02011	40	0.007211	3	2	B	40	294.5	6.2	968.5
	391	Z	E	3	12	3	400	615	-27	-630	[356,582,437,649]	165	0.02137	16	0.004074	8	7	B	16	313.4	10.31	957.7
	392	Z	E	3	13	1	471	75	192	-527	[433,40,506,113]	268	0.03338	48	0.01232	1	1	B	48	347.8	5.583	1055
	393	Z	E	3	13	2	408	583	180	-623	[363,539,449,626]	605	0.05145	49	0.009449	5	4	B	49	343.3	12.35	1200
	394	Z	E	3	14	1	499	80	403	-528	[466,47,536,115]	35	0.00485	6	0.001646	1	1	B	6	323.3	5.833	965.5
	395	Z	E	3	15	1	795	168	664	-545	[758,134,838,203]	214	0.02868	53	0.01399	1	1	B	53	336.8	4.038	1018
	396	Z	E	3	15	2	619	296	630	-569	[574,258,657,337]	485	0.05211	82	0.01747	3	3	B	82	364.9	5.915	1136
	397	Z	E	3	16	1	214	162	554	-749	[177,125,252,202]	482	0.05625	58	0.01329	2	2	B	58	332.5	8.31	1030
	398	Z	E	3	16	2	262	511	563	-814	[228,473,301,547]	311	0.08149	21	0.005682	4	4	B	21	430.2	14.81	1089
	399	Z	E	3	16	3	585	561	624	-824	[543,522,631,599]	552	0.06369	91	0.01858	5	5	B	91	357.5	6.066	1055
	400	Z	E	3	16	4	336	926	576	-893	[297,887,376,970]	381	0.04115	84	0.01808	6	6	B	84	349.6	4.536	1035
	401	Z	E	3	18	1	309	115	162	-739	[278,84,340,145]	209	0.03915	22	0.007714	2	1	B	22	331.5	9.5	1058
	402	Z	E	3	18	2	314	1009	162	-909	[274,976,351,1044]	96	0.01609	29	0.007566	7	6	B	29	388.1	3.31	1098
	403	Z	E	3	19	1	356	727	-35	-855	[313,683,396,767]	147	0.01583	40	0.007799	4	4	B	40	354.6	3.675	1065
	404	Z	E	3	19	2	505	1026	-7	-913	[463,987,550,1071]	299	0.02851	64	0.01198	8	8	B	64	370.4	4.672	1154
	405	Z	E	3	21	1	328	253	-245	-971	[296,220,360,287]	106	0.01512	34	0.01087	2	2	B	34	333.1	3.118	1077
	406	Z	E	3	21	2	928	363	-131	-992	[895,330,962,395]	17	0.002615	10	0.003159	3	3	B	10	318.3	1.7	1008
	407	Z	E	3	21	3	216	949	-267	-1103	[175,922,245,979]	70	0.01319	30	0.01059	11	11	B	30	362.4	2.333	1109
	408	Z	E	3	22	1	262	427	-52	-1004	[223,384,302,468]	784	0.09324	85	0.01827	5	4	B	85	411.4	9.224	1206
	409	Z	E	3	22	2	406	497	-25	-1017	[364,457,447,535]	392	0.04386	71	0.01537	7	5	B	71	370.7	5.521	1151
	410	Z	E	3	22	3	541	776	1	-1070	[514,751,578,805]	10	0.00226	3	0.001234	9	7	B	3	340	3.333	1066
	411	Z	E	3	22	4	651	953	20	-1107	[613,923,682,1013]	703	0.0831	81	0.01827	11	9	B	81	390.5	8.679	1235
	412	Z	E	3	23	1	784	560	251	-1029	[749,525,820,600]	7	0.0007793	4	0.001052	5	4	B	4	290.6	1.75	975.2
	413	Z	E	3	23	2	168	749	135	-1065	[128,708,207,790]	511	0.06381	49	0.009969	7	6	B	49	404.2	10.43	1176
	414	Z	F	3	1	1	688	111	29	-123	[659,78,722,142]	8	0.001265	6	0.002174	1	1	B	6	332.2	1.333	1101
	415	Z	F	3	1	2	714	165	33	-134	[672,130,753,202]	22	0.00259	10	0.002526	2	2	B	10	374.3	2.2	1150
	416	Z	F	3	1	3	714	758	33	-248	[679,725,751,803]	435	0.07017	71	0.01805	5	5	B	71	426.2	6.127	1255
	417	Z	F	3	1	4	71	757	-90	-248	[29,727,99,798]	298	0.04569	64	0.0205	6	6	B	64	391.7	4.656	1232
	418	Z	F	3	2	1	203	898	-269	-273	[166,860,262,935]	984	0.1493	90	0.02036	4	4	B	90	582.5	10.93	1629
	419	Z	F	3	3	1	797	111	254	-122	[762,53,831,147]	410	0.05645	42	0.01001	1	1	B	42	359.2	9.762	1162
	420	Z	F	3	3	2	90	264	120	-153	[54,232,126,299]	50	0.00701	27	0.007576	2	2	B	27	337.1	1.852	1027
	421	Z	F	3	3	3	518	267	201	-153	[488,226,552,296]	140	0.0297	27	0.01067	3	3	B	27	346.2	5.185	1092
	422	Z	F	3	4	1	755	986	451	-290	[715,954,795,1019]	354	0.0575	49	0.01302	7	7	B	49	400.4	7.224	1178
	423	Z	F	3	5	1	988	336	700	-167	[956,309,1018,375]	64	0.01283	6	0.002349	2	2	B	6	343.7	10.67	1088
	424	Z	F	3	5	2	749	770	655	-249	[716,738,788,804]	99	0.01835	10	0.003034	5	5	B	10	361.7	9.9	1112
	425	Z	F	3	5	3	263	969	563	-286	[235,939,297,999]	20	0.003438	10	0.003526	7	7	B	10	345	2	1059
	426	Z	F	3	6	1	873	555	680	-413	[845,520,919,589]	35	0.005034	18	0.005228	4	4	B	18	357.4	1.944	1081
	427	Z	F	3	6	2	623	774	631	-455	[593,746,654,805]	92	0.01261	24	0.008475	5	5	B	24	324.3	3.833	1175
	428	Z	F	3	7	1	1032	463	503	-396	[994,428,1068,499]	246	0.03073	43	0.01095	4	4	B	43	346	5.721	1078
	429	Z	F	3	7	2	170	648	340	-431	[133,609,210,693]	938	0.1192	106	0.02176	5	5	B	106	545.4	8.849	1503
	430	Z	F	3	8	1	635	745	223	-450	[602,712,670,784]	393	0.04994	68	0.02005	1	1	B	68	370.9	5.779	1207
	431	Z	F	3	8	2	83	769	118	-454	[48,733,118,807]	1050	0.1413	82	0.01956	2	2	B	82	639.6	12.8	1637
	432	Z	F	3	8	3	790	981	253	-494	[759,949,823,1012]	75	0.01264	13	0.004278	3	3	B	13	370.5	5.769	1113
	433	Z	F	3	9	1	219	1036	-61	-504	[183,1001,257,1070]	1148	0.1894	78	0.02035	4	3	A	78	745.4	14.72	1728
	434	Z	F	3	10	1	579	175	-198	-341	[536,134,618,218]	106	0.0109	33	0.006209	1	1	B	33	334	3.212	1022
	435	Z	F	3	10	2	107	255	-286	-356	[76,217,143,286]	689	0.1191	77	0.02212	3	3	A	77	449.7	8.948	1365
	436	Z	F	3	10	3	764	517	-162	-406	[727,483,800,549]	224	0.1162	11	0.002829	5	5	B	11	547.2	20.36	1286
	437	Z	F	3	10	4	610	859	-192	-471	[572,821,649,901]	991	0.1042	84	0.01833	7	7	B	84	380.4	11.8	1220
	438	Z	F	3	11	1	643	696	-186	-645	[607,659,679,732]	372	0.04986	81	0.02157	5	3	B	81	374.1	4.593	1169
	439	Z	F	3	12	1	744	340	39	-577	[709,300,781,376]	0	0	0	0	4	4	B	0	NaN	NaN	NaN
	440	Z	F	3	12	2	230	390	-59	-586	[193,347,269,429]	114	0.01455	26	0.005837	5	5	B	26	337.5	4.385	1069
	441	Z	F	3	12	3	476	730	-12	-651	[438,695,511,767]	197	0.02327	65	0.01813	9	9	B	65	331.2	3.031	1114
	442	Z	F	3	13	1	473	83	192	-528	[435,44,510,119]	334	0.04677	79	0.019	1	1	B	79	375.4	4.228	1080
	443	Z	F	3	13	2	879	552	269	-617	[839,517,912,587]	96	0.0272	15	0.003998	3	2	B	15	423.4	6.4	1177
	444	Z	F	3	13	3	540	969	204	-696	[506,936,570,997]	190	0.04443	39	0.01564	7	6	B	39	359.9	4.872	1087
	445	Z	F	3	14	1	225	469	350	-602	[189,437,258,508]	57	0.03703	3	0.0008586	4	3	B	3	1038	19	1707
	446	Z	F	3	14	2	131	714	333	-648	[101,685,165,744]	230	0.03521	44	0.01497	5	4	B	44	349	5.227	1106
	447	Z	F	3	15	1	935	49	691	-522	[903,18,970,82]	52	0.008359	26	0.008296	2	1	B	26	329.9	2	1013
	448	Z	F	3	15	2	369	802	582	-664	[325,768,404,834]	698	0.09504	72	0.01942	7	4	B	72	424.8	9.694	1255
	449	Z	F	3	15	3	456	831	599	-671	[420,796,493,867]	152	0.02	42	0.01147	10	7	B	42	359.2	3.619	1132
	450	Z	F	3	15	4	150	940	541	-691	[113,906,193,977]	250	0.0335	51	0.01397	12	9	B	51	354.7	4.902	1118
	451	Z	F	3	16	1	757	518	662	-819	[726,494,848,574]	229	0.02131	47	0.009711	5	5	B	47	335.5	4.872	1172
	452	Z	F	3	16	2	852	951	679	-895	[825,889,929,978]	624	0.09583	20	0.004203	8	8	B	20	533.4	31.2	1523
	453	Z	F	3	17	1	250	135	357	-743	[214,99,310,169]	171	0.01913	44	0.009861	1	1	B	44	347.5	3.886	1070
	454	Z	F	3	17	2	968	566	491	-826	[938,537,997,597]	16	0.002792	7	0.002676	3	3	B	7	306.8	2.286	1026
	455	Z	F	3	17	3	599	742	425	-860	[565,716,681,783]	323	0.05783	42	0.009622	4	4	B	42	427	7.69	1173
	456	Z	F	3	18	1	571	498	211	-813	[538,465,605,536]	750	0.1317	65	0.01809	3	3	B	65	520.4	11.54	1399
	457	Z	F	3	18	2	411	513	181	-814	[372,467,447,551]	34	0.002777	17	0.003584	4	4	B	17	297.5	2	1063
	458	Z	F	3	19	1	895	999	67	-908	[855,958,936,1041]	446	0.04601	80	0.01646	3	3	B	80	375.9	5.575	1147
	459	Z	F	3	20	1	719	299	-171	-775	[680,258,761,344]	610	0.05536	107	0.02082	3	2	B	107	356.9	5.701	1147
	460	Z	F	3	20	2	309	652	-249	-842	[266,612,351,693]	758	0.07122	106	0.02152	6	5	B	106	387.1	7.151	1254
	461	Z	F	3	20	3	80	838	-292	-877	[49,813,110,869]	51	0.01235	24	0.009901	8	7	B	24	380.2	2.125	1112
	462	Z	F	3	20	4	149	880	-280	-885	[109,841,182,919]	17	0.002076	7	0.001744	9	8	B	7	335.9	2.429	1085
	463	Z	F	3	21	1	135	67	-281	-935	[76,26,182,109]	662	0.07186	104	0.01892	1	1	B	104	435.1	6.365	1184
	464	Z	F	3	21	2	719	477	-170	-1014	[690,451,756,503]	82	0.01486	33	0.013	5	5	B	33	338.7	2.485	1102
	465	Z	F	3	21	3	137	594	-281	-1035	[105,562,172,631]	162	0.02485	24	0.006952	6	6	B	24	362.7	6.75	1165
	466	Z	F	3	22	1	411	125	-24	-946	[367,85,451,166]	165	0.01624	56	0.0111	1	1	B	56	327.2	2.946	1026
	467	Z	F	3	22	2	489	128	-9	-948	[449,89,527,175]	58	0.00523	23	0.004713	2	2	B	23	309.1	2.522	1037
	468	Z	F	3	22	3	265	526	-52	-1021	[231,484,298,556]	29	0.004448	17	0.004889	6	5	B	17	315.1	1.706	996.7
	469	Z	F	3	22	4	261	728	-52	-1061	[224,693,302,770]	15	0.001633	9	0.002059	8	7	B	9	319.5	1.667	1033
	470	Z	F	3	22	5	133	766	-77	-1068	[100,731,166,800]	193	0.03465	33	0.009848	9	8	B	33	368.4	5.848	1094
	471	Z	F	3	22	6	355	862	-35	-1086	[318,823,391,901]	313	0.04581	37	0.008545	10	9	B	37	388.5	8.459	1161
	472	Z	F	3	23	1	926	331	278	-985	[890,294,958,363]	62	0.009513	26	0.007966	4	3	B	26	348	2.385	1077
	473	Z	F	3	23	2	949	543	282	-1026	[907,513,984,570]	39	0.005356	13	0.0041	7	6	B	13	321	3	1055
	474	Z	F	3	23	3	933	913	280	-1096	[903,882,971,944]	209	0.05401	17	0.00628	13	12	B	17	432.3	12.29	1166
	475	Z	F	3	23	4	484	943	194	-1102	[450,913,518,977]	49	0.012	9	0.002668	14	13	B	9	418.6	5.444	1157
	476	Z	F	3	23	5	1025	1041	297	-1121	[988,1008,1062,1074]	147	0.01637	44	0.01205	17	15	B	44	326.2	3.341	1169
	477	Z	F	3	24	1	795	738	459	-1063	[760,702,835,773]	157	0.0195	44	0.01113	4	2	B	44	352.6	3.568	1118
	478	Z	F	3	24	2	390	960	382	-1105	[345,922,430,998]	244	0.0262	52	0.01123	5	3	B	52	340.1	4.692	1115
	479	Z	F	3	24	3	919	1031	482	-1119	[890,1001,948,1061]	9	0.001863	6	0.002414	7	4	B	6	344.2	1.5	1039
	480	Z	F	3	25	1	351	279	579	-976	[316,244,393,316]	10	0.001892	4	0.001093	1	1	B	4	500.2	2.5	1177
	481	Z	F	3	25	2	661	326	638	-985	[626,292,697,363]	325	0.04337	61	0.01595	2	2	B	61	361.4	5.328	1160
	482	Z	F	3	25	3	647	690	635	-1053	[605,651,688,729]	815	0.09613	80	0.01753	5	5	B	80	426	10.19	1364
	483	Z	G	3	1	1	499	76	-7	-117	[464,42,538,113]	672	0.1313	82	0.02151	1	1	A	82	549.3	8.195	1444
	484	Z	G	3	1	2	68	100	-90	-122	[39,69,97,137]	233	0.04016	45	0.01516	2	2	B	45	365	5.178	1149
	485	Z	G	3	1	3	560	180	5	-137	[531,152,595,213]	497	0.1084	58	0.0216	4	3	A	58	439.8	8.569	1280
	486	Z	G	3	2	1	806	508	-154	-199	[777,478,833,535]	532	0.1346	44	0.01938	3	3	A	44	497.8	12.09	1400
	487	Z	G	3	2	2	224	524	-265	-202	[195,495,257,554]	649	0.1293	64	0.0226	4	4	A	64	508.1	10.14	1346
	488	Z	G	3	2	3	685	900	-178	-274	[647,863,723,939]	602	0.06765	80	0.01812	6	5	B	80	414.4	7.525	1283
	489	Z	G	3	2	4	801	1029	-155	-298	[769,996,836,1061]	708	0.1269	59	0.01787	9	8	A	59	523.6	12	1414
	490	Z	G	3	3	1	500	128	198	-128	[470,94,532,171]	387	0.06119	63	0.01869	2	2	B	63	415.9	6.143	1274
	491	Z	G	3	3	2	1011	351	295	-170	[976,320,1045,388]	918	0.1871	80	0.02194	4	4	A	80	637.1	11.48	1574
	492	Z	G	3	3	3	983	406	289	-180	[946,372,1021,441]	300	0.04046	77	0.02233	5	5	B	77	387.2	3.896	1245
	493	Z	G	3	3	4	463	457	190	-190	[433,427,492,492]	606	0.09887	70	0.02379	6	6	A	70	455.1	8.657	1368
	494	Z	G	3	3	5	897	862	273	-267	[864,828,928,897]	611	0.1204	84	0.02686	9	9	A	84	557	7.274	1462
	495	Z	G	3	3	6	613	884	219	-271	[590,861,638,910]	199	0.1674	33	0.01731	10	10	A	33	1235	6.03	2186
	496	Z	G	3	4	1	640	72	429	-117	[601,38,674,110]	383	0.04526	60	0.01496	1	1	B	60	363.9	6.383	1170
	497	Z	G	3	4	2	65	412	320	-181	[35,381,96,448]	694	0.1226	65	0.02065	3	3	A	65	479.2	10.68	1290
	498	Z	G	3	5	1	991	657	701	-228	[961,631,1019,691]	268	0.04881	52	0.02011	3	2	B	52	381.3	5.154	1190
	499	Z	G	3	6	1	614	246	629	-354	[582,214,645,278]	868	0.1317	69	0.02109	4	3	A	69	439.3	12.58	1303
	500	Z	G	3	6	2	740	338	653	-372	[709,309,769,372]	890	0.2309	46	0.01587	5	4	A	46	883.5	19.35	1917
	501	Z	G	3	6	3	207	471	552	-396	[173,434,245,504]	39	0.006827	14	0.003893	6	5	B	14	398.8	2.786	1126
	502	Z	G	3	6	4	145	594	540	-421	[110,563,177,633]	447	0.07316	37	0.01213	8	7	B	37	385.1	12.08	1289
	503	Z	G	3	6	5	632	647	632	-431	[596,619,659,682]	674	0.1265	55	0.01907	12	11	A	55	426	12.25	1283
	504	Z	G	3	6	6	394	683	588	-437	[364,649,425,712]	139	0.02906	35	0.013	13	12	B	35	369.5	3.971	1112
	505	Z	G	3	6	7	222	990	555	-496	[192,961,254,1021]	127	0.03655	32	0.01236	14	13	B	32	416.1	3.969	1153
	506	Z	G	3	7	1	964	53	491	-318	[929,16,999,89]	152	0.01813	37	0.009645	1	1	B	37	330.5	4.108	1049
	507	Z	G	3	7	2	337	93	372	-325	[304,61,375,126]	502	0.07118	89	0.02504	2	2	A	89	390.8	5.64	1171
	508	Z	G	3	7	3	783	497	456	-402	[752,466,812,527]	649	0.1538	50	0.01788	5	5	A	50	565.9	12.98	1542
	509	Z	G	3	7	4	976	609	493	-423	[939,572,1016,645]	900	0.1262	76	0.01837	6	6	B	76	520.4	11.84	1363
	510	Z	G	3	7	5	540	709	410	-443	[507,672,572,749]	293	0.03552	60	0.01549	7	7	B	60	357.3	4.883	1118
	511	Z	G	3	7	6	1000	820	497	-464	[971,790,1030,854]	626	0.1142	61	0.02187	9	9	A	61	430.2	10.26	1270
	512	Z	G	3	7	7	282	915	361	-481	[253,886,314,948]	175	0.03191	31	0.0112	10	10	B	31	356	5.645	1134
	513	Z	G	3	8	1	364	48	173	-317	[335,19,402,79]	324	0.06785	60	0.01971	1	1	B	60	388.2	5.4	1080
	514	Z	G	3	8	2	875	47	269	-317	[843,16,907,78]	118	0.02443	42	0.01383	2	2	B	42	355.5	2.81	998.6
	515	Z	G	3	8	3	868	197	268	-346	[837,168,904,236]	358	0.06135	59	0.01748	4	4	B	59	394.3	6.068	1104
	516	Z	G	3	8	4	211	596	143	-420	[181,565,242,628]	731	0.1202	57	0.01957	5	5	A	57	467.1	12.82	1414
	517	Z	G	3	8	5	833	665	261	-434	[801,633,874,695]	216	0.03523	51	0.01574	7	6	B	51	360.4	4.235	1117
	518	Z	G	3	9	1	210	197	-62	-345	[179,168,242,227]	830	0.2251	56	0.01968	2	2	A	56	693.4	14.82	1550
	519	Z	G	3	9	2	611	310	14	-368	[573,272,649,389]	1003	0.1317	106	0.01926	4	4	B	106	536.2	9.462	1530
	520	Z	G	3	9	3	705	631	31	-428	[673,599,736,670]	694	0.1261	81	0.02422	6	6	A	81	564.4	8.568	1483
	521	Z	G	3	9	4	403	674	-26	-436	[361,642,437,707]	175	0.05202	23	0.006484	7	7	B	23	505.6	7.609	1376
	522	Z	G	3	9	5	803	999	49	-499	[772,965,835,1064]	790	0.1214	84	0.02232	9	8	A	84	519.4	9.405	1429
	523	Z	G	3	10	1	1009	31	-116	-314	[978,2,1041,67]	380	0.06872	60	0.02146	3	1	A	60	375.8	6.333	1091
	524	Z	G	3	10	2	854	124	-146	-332	[818,96,884,154]	473	0.1365	39	0.0141	4	2	A	39	490.3	12.13	1358
	525	Z	G	3	10	3	623	283	-189	-362	[599,258,647,316]	140	0.03101	30	0.01397	5	3	B	30	369.2	4.667	1114
	526	Z	G	3	10	4	248	438	-260	-390	[218,407,278,467]	373	0.09157	36	0.01406	6	4	B	36	445.9	10.36	1242
	527	Z	G	3	10	5	193	489	-271	-401	[160,458,223,524]	182	0.02936	29	0.009425	8	5	B	29	356.9	6.276	1110
	528	Z	G	3	10	6	789	532	-158	-409	[759,499,822,566]	305	0.06057	24	0.007521	10	6	B	24	406.3	12.71	1241
	529	Z	G	3	10	7	239	547	-262	-411	[206,514,275,581]	183	0.031	38	0.01059	11	7	B	38	379.6	4.816	1147
	530	Z	G	3	10	8	525	909	-208	-480	[488,876,559,943]	403	0.0717	51	0.01464	12	8	B	51	425.4	7.902	1244
	531	Z	G	3	10	9	865	1022	-144	-502	[827,988,898,1060]	591	0.08829	72	0.01972	14	10	B	72	396.8	8.208	1293
	532	Z	G	3	11	1	660	43	-182	-521	[631,13,688,73]	566	0.1463	45	0.0172	1	1	A	45	471.9	12.58	1223
	533	Z	G	3	11	2	685	110	-177	-534	[655,78,716,149]	227	0.0387	30	0.009155	3	3	B	30	394.4	7.567	1124
	534	Z	G	3	11	3	1011	204	-116	-552	[977,178,1041,235]	56	0.01421	4	0.001546	6	6	B	4	468.4	14	1185
	535	Z	G	3	11	4	431	375	-226	-584	[400,345,460,405]	398	0.08908	67	0.0256	11	10	A	67	450.2	5.94	1244
	536	Z	G	3	11	5	42	630	-299	-632	[9,599,77,661]	492	0.07348	75	0.02366	13	12	A	75	396	6.56	1291
	537	Z	G	3	11	6	922	634	-133	-633	[886,600,959,669]	1315	0.1844	84	0.02089	14	13	A	84	599.6	15.65	1566
	538	Z	G	3	11	7	216	653	-266	-637	[187,625,247,685]	713	0.1647	49	0.01828	15	14	A	49	607.5	14.55	1525
	539	Z	G	3	11	8	204	715	-269	-648	[171,675,238,752]	516	0.06889	48	0.01213	16	15	B	48	449	10.75	1338
	540	Z	G	3	11	9	397	774	-232	-660	[366,744,427,807]	1146	0.2257	62	0.02018	19	18	A	62	826.8	18.48	2000
	541	Z	G	3	11	10	228	851	-264	-673	[200,813,255,880]	430	0.0903	54	0.02213	20	19	A	54	462.8	7.963	1333
	542	Z	G	3	11	11	194	975	-271	-698	[156,944,227,1009]	731	0.09685	68	0.02061	23	22	A	68	424.2	10.75	1338
	543	Z	G	3	12	1	943	301	77	-570	[915,271,977,336]	244	0.04975	46	0.01612	2	2	B	46	398	5.304	1142
	544	Z	G	3	12	2	383	314	-29	-572	[347,279,425,350]	941	0.132	60	0.01431	3	3	B	60	549.5	15.68	1529
	545	Z	G	3	12	3	456	412	-16	-590	[419,375,493,448]	678	0.1314	68	0.01638	4	4	B	68	567	9.971	1461
	546	Z	G	3	12	4	1018	840	91	-673	[981,806,1059,877]	101	0.01757	27	0.007792	9	9	B	27	392.7	3.741	1135
	547	Z	G	3	12	5	785	881	46	-680	[742,849,820,918]	756	0.1839	67	0.0188	10	10	A	67	614.4	11.28	1529
	548	Z	G	3	12	6	160	991	-72	-701	[119,946,202,1036]	598	0.05683	61	0.01147	13	13	B	61	400.7	9.803	1244
	549	Z	G	3	12	7	511	976	-6	-699	[470,947,548,1016]	239	0.0384	49	0.015	15	15	B	49	388.2	4.878	1218
	550	Z	G	3	12	8	232	989	-58	-701	[197,958,269,1023]	151	0.02261	35	0.01049	16	16	B	35	362.7	4.314	1123
	551	Z	G	3	12	9	463	1007	-15	-704	[434,964,492,1049]	572	0.09656	72	0.02098	18	18	B	72	519	7.944	1456
	552	Z	G	3	13	1	650	93	226	-531	[623,65,683,124]	466	0.1185	58	0.02163	1	1	A	58	493.5	8.034	1254
	553	Z	G	3	13	2	569	265	211	-563	[536,232,604,300]	382	0.06068	48	0.01258	5	5	B	48	429.4	7.958	1187
	554	Z	G	3	13	3	74	312	117	-572	[45,283,105,348]	588	0.1628	46	0.01711	6	6	A	46	608.2	12.78	1431
	555	Z	G	3	13	4	243	477	149	-603	[215,447,270,506]	791	0.2043	57	0.02193	8	8	A	57	690.5	13.88	1707
	556	Z	G	3	13	5	1002	711	293	-648	[973,683,1035,745]	365	0.07933	45	0.01662	11	11	B	45	449.4	8.111	1253
	557	Z	G	3	13	6	225	893	145	-683	[191,859,257,931]	551	0.0885	89	0.02426	12	12	A	89	418.9	6.191	1202
	558	Z	G	3	13	7	396	981	178	-699	[361,946,434,1020]	532	0.07199	111	0.02895	14	14	A	111	424.4	4.793	1288
	559	Z	G	3	14	1	790	73	457	-526	[749,39,824,106]	727	0.1138	69	0.01781	2	1	B	69	407.1	10.54	1202
	560	Z	G	3	14	2	451	180	394	-547	[419,148,488,219]	42	0.01027	20	0.005999	3	2	B	20	406	2.1	1075
	561	Z	G	3	14	3	525	295	407	-569	[491,260,563,331]	1036	0.2222	80	0.02133	5	4	A	80	906.6	12.95	1898
	562	Z	G	3	14	4	458	365	395	-582	[427,335,491,398]	388	0.07379	70	0.02313	6	5	A	70	420.9	5.543	1237
	563	Z	G	3	14	5	123	545	331	-616	[90,516,154,575]	805	0.1844	68	0.02343	8	7	A	68	826.4	11.84	1779
	564	Z	G	3	14	6	392	572	382	-621	[351,538,429,607]	979	0.1427	87	0.02126	9	8	A	87	794.9	11.25	1803
	565	Z	G	3	14	7	67	609	322	-628	[29,561,121,655]	272	0.03047	55	0.01039	10	9	B	55	373	4.945	1062
	566	Z	G	3	14	8	476	632	398	-633	[442,598,511,668]	451	0.1172	39	0.01022	11	10	B	39	1140	11.56	2221
	567	Z	G	3	14	9	589	649	419	-636	[554,613,626,683]	579	0.1175	61	0.0179	13	12	B	61	558	9.492	1453
	568	Z	G	3	14	10	526	675	407	-641	[491,640,560,710]	574	0.08792	62	0.01854	15	14	B	62	408.9	9.258	1250
	569	Z	G	3	14	11	991	941	496	-692	[962,911,1021,973]	62	0.01442	14	0.005166	17	15	B	14	387	4.429	1062
	570	Z	G	3	15	1	607	88	628	-529	[576,58,640,117]	20	0.004084	13	0.004741	1	1	B	13	348.9	1.538	966.7
	571	Z	G	3	15	2	689	316	643	-573	[650,276,729,359]	894	0.1081	105	0.02159	3	3	B	105	522.6	8.514	1341
	572	Z	G	3	15	3	372	359	583	-581	[340,319,402,392]	524	0.1139	59	0.01845	5	5	A	59	438.7	8.881	1206
	573	Z	G	3	15	4	767	543	658	-616	[733,511,801,574]	646	0.1125	76	0.02344	7	7	A	76	513.5	8.5	1284
	574	Z	G	3	15	5	1019	741	706	-654	[983,707,1055,779]	606	0.08843	77	0.01926	8	8	B	77	456.8	7.87	1243
	575	Z	G	3	15	6	1033	848	708	-674	[1002,817,1064,880]	266	0.04606	42	0.01356	9	9	B	42	364.1	6.333	1067
	576	Z	G	3	16	1	501	51	608	-727	[468,18,538,87]	11	0.0017	8	0.002426	3	2	B	8	293.1	1.375	869.1
	577	Z	G	3	16	2	63	839	525	-877	[32,808,97,876]	845	0.1408	79	0.0223	9	7	A	79	458.4	10.7	1218
	578	Z	G	3	17	1	456	122	393	-741	[415,91,487,155]	209	0.02959	47	0.01347	2	2	B	47	370.7	4.447	1112
	579	Z	G	3	17	2	130	235	332	-762	[98,204,160,269]	829	0.1469	81	0.02672	3	3	A	81	559.9	10.23	1542
	580	Z	G	3	17	3	888	281	477	-771	[856,246,921,314]	490	0.09535	62	0.01974	4	4	A	62	460.9	7.903	1192
	581	Z	G	3	17	4	407	353	385	-785	[371,322,442,386]	324	0.04554	53	0.01545	6	5	B	53	409.7	6.113	1261
	582	Z	G	3	17	5	695	532	440	-819	[663,503,728,562]	128	0.03617	11	0.003831	10	8	B	11	468.8	11.64	1237
	583	Z	G	3	17	6	48	703	317	-852	[12,668,84,750]	596	0.0703	95	0.02086	13	11	B	95	446.4	6.274	1304
	584	Z	G	3	17	7	496	885	402	-886	[463,848,532,924]	334	0.04247	71	0.01894	14	12	B	71	396.5	4.704	1212
	585	Z	G	3	17	8	370	990	377	-906	[336,962,399,1018]	183	0.04193	43	0.01629	16	14	B	43	406.7	4.256	1170
	586	Z	G	3	18	1	297	107	159	-738	[272,85,322,130]	69	0.0227	12	0.006414	1	1	B	12	394.4	5.75	1190
	587	Z	G	3	18	2	395	243	178	-765	[360,207,434,290]	406	0.05017	61	0.01392	3	3	B	61	411.6	6.656	1221
	588	Z	G	3	18	3	75	474	117	-808	[39,442,108,507]	799	0.1671	72	0.02067	5	5	A	72	834.5	11.1	1956
	589	Z	G	3	18	4	246	586	149	-829	[211,549,285,624]	141	0.01751	44	0.0111	6	6	B	44	380.9	3.205	1168
	590	Z	G	3	18	5	304	635	160	-838	[264,592,342,672]	1074	0.133	100	0.0218	7	7	B	100	505.7	10.74	1384
	591	Z	G	3	19	1	869	349	63	-784	[836,318,907,380]	227	0.03592	48	0.01386	2	1	B	48	381.3	4.729	1131
	592	Z	G	3	19	2	579	382	8	-791	[553,355,611,409]	74	0.01954	12	0.005055	3	2	B	12	384.6	6.167	1143
	593	Z	G	3	19	3	516	477	-5	-808	[479,443,550,513]	408	0.07046	43	0.01122	4	3	B	43	374.5	9.488	1162
	594	Z	G	3	19	4	452	912	-17	-891	[413,874,489,951]	773	0.09449	79	0.01862	5	4	B	79	440.2	9.785	1286
	595	Z	G	3	20	1	575	38	-198	-725	[541,4,614,75]	152	0.02202	42	0.01073	1	1	B	42	369.4	3.619	1058
	596	Z	G	3	20	2	639	108	-186	-738	[608,78,669,143]	501	0.08767	74	0.02392	2	2	A	74	427	6.77	1190
	597	Z	G	3	20	3	424	378	-225	-790	[399,349,462,415]	575	0.1362	53	0.02051	4	4	A	53	483.1	10.85	1321
	598	Z	G	3	20	4	400	412	-232	-795	[366,376,426,441]	196	0.04716	31	0.01313	5	5	B	31	443.3	6.323	1303
	599	Z	G	3	20	5	931	436	-131	-801	[897,402,967,470]	970	0.1988	54	0.01463	6	6	A	54	999	17.96	2015
	600	Z	G	3	20	6	360	441	-239	-801	[330,400,394,471]	878	0.1727	65	0.02167	7	7	A	65	594.5	13.51	1589
	601	Z	G	3	20	7	574	534	-199	-819	[533,496,616,573]	333	0.04545	45	0.009659	8	8	B	45	378	7.4	1260
	602	Z	G	3	20	8	632	670	-188	-846	[602,644,659,700]	74	0.03502	19	0.007736	11	10	B	19	698.7	3.895	1463
	603	Z	G	3	20	9	262	805	-258	-870	[230,776,295,837]	399	0.07448	72	0.02587	15	14	A	72	433.9	5.542	1302
	604	Z	G	3	20	10	229	856	-264	-880	[194,826,263,887]	971	0.2388	55	0.01733	19	18	A	55	1185	17.65	2256
	605	Z	G	3	20	11	375	972	-236	-902	[347,940,408,1004]	40	0.009526	6	0.002117	21	20	B	6	402	6.667	1099
	606	Z	G	3	20	12	480	1029	-217	-913	[448,999,511,1062]	71	0.01153	32	0.01142	22	21	B	32	341.5	2.219	1086
	607	Z	G	3	21	1	976	232	-122	-968	[938,201,1007,271]	126	0.0235	9	0.00286	10	10	B	9	368.6	14	1121
	608	Z	G	3	21	2	146	566	-280	-1030	[115,534,178,598]	257	0.05996	63	0.02065	13	13	B	63	417.8	4.079	1255
	609	Z	G	3	21	3	368	606	-238	-1038	[335,574,401,642]	556	0.1225	54	0.01574	14	14	B	54	578	10.3	1511
	610	Z	G	3	21	4	1013	755	-115	-1066	[976,717,1048,792]	904	0.1204	79	0.01995	17	17	B	79	468.3	11.44	1384
	611	Z	G	3	21	5	751	993	-165	-1111	[722,960,785,1024]	240	0.04633	41	0.01454	21	21	B	41	398.3	5.854	1186
	612	Z	G	3	21	6	697	1014	-175	-1116	[662,979,737,1054]	114	0.01761	21	0.005429	23	23	B	21	409.9	5.429	1181
	613	Z	G	3	21	7	524	1035	-209	-1120	[490,1007,554,1074]	1003	0.2021	66	0.02154	24	24	A	66	766.6	15.2	1920
	614	Z	G	3	22	1	871	98	63	-942	[841,67,903,133]	336	0.05606	80	0.02581	1	1	A	80	380.7	4.2	1105
	615	Z	G	3	22	2	530	144	-2	-950	[492,117,560,186]	102	0.03902	13	0.00461	2	2	B	13	483.2	7.846	1156
	616	Z	G	3	22	3	478	423	-12	-1003	[442,387,515,460]	251	0.0353	39	0.009218	8	8	B	39	378.4	6.436	1158
	617	Z	G	3	22	4	1005	609	87	-1038	[964,573,1042,647]	384	0.0817	51	0.01387	9	9	B	51	426.2	7.529	1344
	618	Z	G	3	22	5	581	663	8	-1049	[546,625,616,701]	715	0.1575	39	0.009183	11	10	B	39	1644	18.33	2893
	619	Z	G	3	22	6	928	706	74	-1057	[896,679,958,741]	146	0.139	15	0.005669	12	11	B	15	808.2	9.733	1536
	620	Z	G	3	22	7	352	735	-35	-1062	[321,703,388,770]	109	0.01886	21	0.006101	13	12	B	21	355.8	5.19	1115
	621	Z	G	3	22	8	395	877	-27	-1089	[366,849,431,908]	183	0.05459	28	0.009818	14	13	B	28	420.9	6.536	1221
	622	Z	G	3	23	1	444	83	187	-939	[416,51,473,116]	456	0.1384	35	0.01256	2	2	B	35	593.6	13.03	1490
	623	Z	G	3	23	2	737	89	243	-939	[705,35,771,120]	297	0.05121	71	0.01992	3	3	B	71	382.7	4.183	1171
	624	Z	G	3	23	3	920	242	277	-968	[882,200,956,281]	983	0.1618	59	0.01375	5	5	B	59	687.2	16.66	1631
	625	Z	G	3	23	4	534	495	204	-1017	[494,460,569,530]	926	0.1455	85	0.02106	8	7	A	85	560.5	10.89	1440
	626	Z	G	3	23	5	261	764	152	-1067	[225,729,301,799]	587	0.08197	92	0.02326	9	8	B	92	427.2	6.38	1217
	627	Z	G	3	23	6	555	980	207	-1109	[517,943,589,1018]	970	0.1441	79	0.01969	12	11	B	79	617.8	12.28	1637
	628	Z	G	3	24	1	864	137	472	-949	[822,97,907,176]	1265	0.1775	83	0.01645	3	3	B	83	695.5	15.24	1667
	629	Z	G	3	24	2	405	325	385	-985	[375,295,439,360]	282	0.04466	48	0.01522	7	6	B	48	365.3	5.875	1109
	630	Z	G	3	24	3	1036	415	505	-1002	[1002,386,1074,443]	279	0.04769	56	0.01853	8	7	B	56	383.2	4.982	1176
	631	Z	G	3	24	4	754	526	451	-1022	[717,489,786,556]	500	0.07162	67	0.02177	10	9	A	67	397.5	7.463	1237
	632	Z	G	3	24	5	923	677	483	-1051	[894,646,953,708]	4	0.00169	1	0.000392	12	11	B	1	746.6	4	1447
	633	Z	G	3	24	6	623	854	426	-1085	[588,816,660,891]	491	0.06178	86	0.02049	14	13	B	86	399.1	5.709	1188
	634	Z	G	3	24	7	316	957	368	-1104	[284,925,351,989]	748	0.1123	96	0.02921	15	14	A	96	424.5	7.792	1262
	635	Z	G	3	25	1	940	134	691	-949	[908,105,978,165]	647	0.1272	73	0.02377	4	3	A	73	554.3	8.863	1358
	636	Z	G	3	25	2	438	342	597	-988	[411,311,469,381]	383	0.08931	55	0.01809	8	7	B	55	424.2	6.964	1261
	637	Z	G	3	25	3	777	653	660	-1047	[743,623,808,682]	903	0.1802	56	0.0207	11	10	A	56	669	16.13	1670
	638	Z	G	3	25	4	196	670	550	-1050	[163,637,231,707]	929	0.149	51	0.01444	12	11	B	51	499.6	18.22	1353
	639	Z	G	3	25	5	585	778	624	-1071	[549,743,625,813]	84	0.01362	14	0.003705	13	12	B	14	381.9	6	1096
	640	Z	G	3	25	6	896	822	683	-1078	[860,782,931,855]	737	0.1656	56	0.01511	14	13	B	56	1078	13.16	2155
	641	Z	G	3	25	7	1014	840	705	-1083	[977,808,1049,873]	124	0.01551	46	0.01299	16	15	B	46	336.4	2.696	1115
	642	Z	G	3	25	8	546	863	616	-1087	[513,834,582,894]	171	0.04451	36	0.01194	17	16	B	36	411	4.75	1205
	643	Z	G	3	25	9	225	867	555	-1088	[192,834,258,912]	424	0.05723	62	0.01589	18	17	B	62	393.2	6.839	1144
	644	Z	G	3	25	10	480	870	604	-1088	[448,838,516,902]	812	0.1127	96	0.02752	19	18	A	96	467.8	8.458	1354
	645	Z	G	3	25	11	249	958	560	-1105	[221,933,276,987]	279	0.07242	63	0.02654	21	20	A	63	395.9	4.429	1201
	646	Z	G	3	25	12	190	973	549	-1107	[154,938,226,1008]	887	0.1073	98	0.02616	22	21	A	98	425.2	9.051	1326
	647	Z	G	3	25	13	477	978	604	-1108	[441,942,525,1013]	868	0.1241	86	0.02116	23	22	B	86	521	10.09	1353
	648	Z	H	3	1	1	173	651	-70	-226	[131,611,204,685]	107	0.01833	32	0.01041	6	4	B	32	408.5	3.344	1229
	649	Z	H	3	1	2	314	795	-43	-254	[284,765,346,830]	877	0.2108	52	0.01733	8	5	A	52	741.3	16.87	1698
	650	Z	H	3	2	1	458	75	-220	-117	[429,42,493,108]	451	0.1041	50	0.01748	4	2	A	50	505.5	9.02	1334
	651	Z	H	3	2	2	564	543	-200	-204	[532,498,594,575]	567	0.1143	50	0.01512	8	5	B	50	550	11.34	1479
	652	Z	H	3	2	3	155	660	-278	-228	[120,627,186,695]	307	0.04575	62	0.01968	11	8	B	62	408.2	4.952	1330
	653	Z	H	3	2	4	248	754	-260	-246	[217,724,283,784]	572	0.09423	70	0.02271	12	9	A	70	445.9	8.171	1311
	654	Z	H	3	2	5	956	768	-125	-249	[923,736,997,804]	740	0.1511	46	0.01302	13	10	B	46	962.9	16.09	1973
	655	Z	H	3	3	1	512	56	200	-113	[476,23,549,91]	913	0.1513	71	0.01921	1	1	A	71	762.4	12.86	1811
	656	Z	H	3	3	2	246	337	150	-166	[218,305,275,370]	779	0.1651	68	0.02401	2	2	A	68	633.9	11.46	1541
	657	Z	H	3	3	3	628	472	222	-192	[591,441,661,508]	185	0.0345	23	0.006793	4	4	B	23	400.1	8.043	1207
	658	Z	H	3	3	4	570	504	211	-198	[534,466,609,538]	155	0.01937	55	0.01447	5	5	B	55	346.9	2.818	1121
	659	Z	H	3	3	5	761	505	247	-199	[730,477,791,535]	585	0.1352	54	0.0206	6	6	A	54	674.3	10.83	1608
	660	Z	H	3	3	6	275	1043	154	-301	[242,1015,302,1074]	140	0.06637	7	0.00293	13	12	B	7	605.8	20	1365
	661	Z	H	3	4	1	130	63	333	-114	[101,32,162,94]	638	0.1479	70	0.02513	2	1	A	70	552.4	9.114	1406
	662	Z	H	3	4	2	870	313	472	-163	[834,283,902,344]	87	0.01495	26	0.00855	3	2	B	26	356.5	3.346	1085
	663	Z	H	3	4	3	908	407	481	-180	[880,379,944,443]	68	0.01015	22	0.007676	5	4	B	22	327.5	3.091	1100
	664	Z	H	3	4	4	889	477	477	-194	[854,443,931,521]	695	0.1092	82	0.02055	6	5	B	82	408	8.476	1309
	665	Z	H	3	5	1	767	106	658	-123	[734,72,802,143]	577	0.07648	71	0.01945	1	1	B	71	379.8	8.127	1228
	666	Z	H	3	5	2	84	189	530	-138	[52,159,126,220]	910	0.224	61	0.01809	2	2	A	61	999.9	14.92	1930
	667	Z	H	3	5	3	485	251	605	-151	[448,220,522,286]	526	0.06655	72	0.0213	4	4	B	72	388.1	7.306	1291
	668	Z	H	3	5	4	435	279	596	-155	[406,245,469,306]	328	0.05841	45	0.01654	5	5	B	45	373.3	7.289	1261
	669	Z	H	3	5	5	480	314	604	-162	[450,282,509,345]	870	0.1908	55	0.01967	6	6	A	55	644.9	15.82	1683
	670	Z	H	3	5	6	94	494	531	-196	[64,462,125,524]	942	0.2601	51	0.01709	9	8	A	51	1300	18.47	2539
	671	Z	H	3	5	7	95	747	531	-245	[59,713,129,786]	220	0.03756	56	0.01511	11	10	B	56	404.2	3.929	1106
	672	Z	H	3	6	1	607	129	628	-332	[575,100,635,164]	320	0.06828	62	0.0238	1	1	A	62	390.8	5.161	1113
	673	Z	H	3	6	2	1040	132	711	-333	[1009,105,1073,161]	303	0.07286	41	0.01584	2	2	B	41	381.7	7.39	1173
	674	Z	H	3	6	3	114	825	534	-464	[85,795,144,854]	699	0.1704	66	0.02587	5	4	A	66	737.1	10.59	1742
	675	Z	H	3	6	4	474	833	603	-466	[441,799,510,870]	505	0.08347	66	0.01888	6	5	B	66	429.2	7.652	1295
	676	Z	H	3	7	1	321	38	369	-315	[289,11,351,66]	173	0.04422	47	0.01935	1	1	B	47	601.9	3.681	1270
	677	Z	H	3	7	2	191	580	344	-417	[156,541,228,618]	190	0.04759	17	0.004411	8	7	B	17	445.9	11.18	1265
	678	Z	H	3	7	3	90	717	325	-443	[56,684,126,750]	424	0.06433	72	0.02079	9	8	B	72	434.1	5.889	1279
	679	Z	H	3	7	4	680	793	437	-458	[650,758,712,826]	547	0.1118	73	0.02425	10	9	A	73	604.7	7.493	1488
	680	Z	H	3	8	1	86	140	119	-334	[51,107,120,178]	972	0.2165	55	0.01603	1	1	A	55	932.2	17.67	1968
	681	Z	H	3	8	2	131	197	128	-345	[97,169,167,228]	820	0.1612	76	0.02635	3	2	A	76	549.8	10.79	1477
	682	Z	H	3	8	3	428	479	184	-399	[397,449,460,514]	105	0.01711	33	0.01129	4	3	B	33	371.9	3.182	1129
	683	Z	H	3	8	4	923	600	278	-422	[892,571,953,634]	398	0.07003	64	0.02175	5	4	A	64	374.2	6.219	1144
	684	Z	H	3	8	5	829	780	259	-456	[796,749,857,810]	483	0.1035	47	0.01749	6	5	A	47	441.3	10.28	1226
	685	Z	H	3	9	1	958	323	80	-370	[920,288,997,363]	57	0.00619	22	0.005183	2	1	B	22	344.6	2.591	1077
	686	Z	H	3	10	1	770	319	-161	-369	[740,289,801,352]	633	0.1209	77	0.02516	2	2	A	77	466.3	8.221	1294
	687	Z	H	3	10	2	548	534	-203	-409	[518,504,580,568]	545	0.09538	58	0.02016	3	3	A	58	419.2	9.397	1315
	688	Z	H	3	10	3	394	958	-233	-491	[366,934,420,999]	351	0.0754	64	0.02575	7	6	A	64	427	5.484	1290
	689	Z	H	3	11	1	467	187	-219	-548	[433,158,496,217]	713	0.1854	74	0.02596	2	2	A	74	788	9.635	1714
	690	Z	H	3	11	2	560	451	-201	-598	[527,410,595,484]	516	0.08664	66	0.0178	4	4	B	66	397.9	7.818	1277
	691	Z	H	3	11	3	250	676	-260	-641	[210,642,287,711]	814	0.1218	87	0.02285	6	6	A	87	624.9	9.356	1639
	692	Z	H	3	11	4	517	829	-209	-670	[482,794,553,865]	605	0.07659	88	0.02391	7	7	B	88	412.1	6.875	1292
	693	Z	H	3	12	1	46	253	-93	-560	[10,212,88,290]	676	0.1191	60	0.01395	2	2	B	60	425.8	11.27	1231
	694	Z	H	3	12	2	824	724	54	-650	[794,690,854,759]	296	0.05826	50	0.01706	5	5	B	50	387.5	5.92	1132
	695	Z	H	3	12	3	210	775	-62	-660	[178,744,243,809]	414	0.07976	60	0.01898	6	6	B	60	469.3	6.9	1257
	696	Z	H	3	13	1	1041	463	300	-601	[1010,428,1076,494]	730	0.1627	65	0.02014	3	2	A	65	820.1	11.23	1807
	697	Z	H	3	13	2	208	714	142	-648	[172,677,245,750]	401	0.05032	60	0.01443	4	3	B	60	401.4	6.683	1180
	698	Z	H	3	13	3	598	720	217	-650	[556,692,630,758]	236	0.1904	32	0.01092	5	4	A	32	573.1	7.375	1417
	699	Z	H	3	14	1	316	210	368	-552	[279,176,354,247]	915	0.1435	79	0.02056	2	1	A	79	520.7	11.58	1325
	700	Z	H	3	14	2	132	373	333	-584	[104,342,160,408]	135	0.05106	31	0.01136	6	4	B	31	408.6	4.355	1118
	701	Z	H	3	14	3	949	538	487	-615	[894,507,982,569]	208	0.05015	12	0.003724	7	5	B	12	486	17.33	1314
	702	Z	H	3	14	4	318	855	368	-675	[283,823,352,889]	841	0.1578	67	0.02041	10	8	A	67	564.7	12.55	1418
	703	Z	H	3	14	5	475	949	398	-693	[441,917,507,980]	772	0.2472	47	0.01683	11	9	A	47	1430	16.43	2568
	704	Z	H	3	14	6	134	1024	333	-708	[103,995,167,1062]	749	0.1704	61	0.019	12	10	A	61	820.3	12.28	1696
	705	Z	H	3	15	1	205	241	551	-558	[165,212,236,271]	98	0.01795	35	0.01075	2	1	B	35	377.6	2.8	1074
	706	Z	H	3	15	2	324	717	574	-649	[292,683,357,752]	402	0.1184	42	0.01257	4	3	B	42	463.3	9.571	1319
	707	Z	H	3	15	3	875	741	679	-654	[843,711,909,773]	571	0.1289	53	0.01764	5	4	A	53	601.1	10.77	1506
	708	Z	H	3	15	4	424	861	593	-676	[391,828,455,894]	152	0.03351	43	0.01307	6	5	B	43	465.1	3.535	1256
	709	Z	H	3	15	5	73	981	526	-699	[36,945,114,1021]	171	0.03112	34	0.008099	10	9	B	34	780.1	5.029	1505
	710	Z	H	3	16	1	617	167	630	-750	[582,136,652,199]	650	0.1232	73	0.02195	4	3	A	73	519.5	8.904	1365
	711	Z	H	3	16	2	270	296	564	-774	[239,264,303,329]	97	0.01844	16	0.004937	5	4	B	16	407.3	6.063	1154
	712	Z	H	3	16	3	733	597	652	-831	[703,572,764,624]	74	0.01835	11	0.004457	8	7	B	11	383.7	6.727	1108
	713	Z	H	3	16	4	537	769	615	-864	[503,734,574,806]	508	0.07402	72	0.01831	9	8	B	72	407.4	7.056	1257
	714	Z	H	3	17	1	96	426	326	-799	[60,395,130,459]	651	0.1364	47	0.01336	2	2	B	47	1121	13.85	2353
	715	Z	H	3	17	2	63	490	320	-811	[30,461,96,521]	262	0.1136	28	0.01008	4	4	B	28	453.4	9.357	1385
	716	Z	H	3	17	3	831	892	465	-888	[798,859,865,926]	1082	0.1848	73	0.02039	6	6	A	73	678.8	14.82	1643
	717	Z	H	3	17	4	767	917	453	-893	[734,887,800,964]	726	0.1772	55	0.01907	7	7	A	55	673.4	13.2	1585
	718	Z	H	3	18	1	531	289	204	-773	[496,254,569,324]	396	0.05696	53	0.01367	2	2	B	53	390.1	7.472	1215
	719	Z	H	3	18	2	350	464	169	-806	[313,430,383,497]	821	0.1335	80	0.02295	3	3	A	80	535	10.26	1443
	720	Z	H	3	18	3	330	579	165	-827	[299,547,361,612]	575	0.1238	55	0.01794	4	4	A	55	556.7	10.45	1410
	721	Z	H	3	18	4	870	944	267	-897	[842,917,897,974]	209	0.04573	56	0.02314	6	6	A	56	403.6	3.732	1191
	722	Z	H	3	19	1	253	35	-54	-725	[225,5,282,70]	477	0.08907	62	0.02208	1	1	A	62	374.4	7.694	1113
	723	Z	H	3	19	2	790	857	47	-880	[755,822,824,890]	162	0.02578	18	0.00533	3	3	B	18	345.5	9	1059
	724	Z	H	3	20	1	708	532	-173	-819	[673,499,742,571]	1070	0.1705	71	0.01914	1	1	A	71	781.7	15.07	1834
	725	Z	H	3	20	2	114	701	-286	-851	[73,668,149,736]	149	0.0256	16	0.004631	2	2	B	16	413.6	9.313	1221
	726	Z	H	3	21	1	900	472	-136	-1013	[868,439,934,506]	924	0.1721	73	0.02192	1	1	A	73	800.7	12.66	1838
	727	Z	H	3	21	2	710	587	-173	-1034	[669,550,745,620]	178	0.03823	31	0.008073	2	2	B	31	448.1	5.742	1231
	728	Z	H	3	21	3	630	589	-188	-1035	[606,564,657,615]	0	0	0	0	3	3	B	0	NaN	NaN	NaN
	729	Z	H	3	21	4	958	734	-125	-1062	[924,700,995,767]	121	0.01961	10	0.002792	4	4	B	10	422.1	12.1	1177
	730	Z	H	3	22	1	655	256	22	-971	[624,220,689,287]	687	0.1647	75	0.02247	3	3	A	75	658.6	9.16	1491
	731	Z	H	3	22	2	34	265	-95	-973	[2,234,68,297]	270	0.05059	51	0.01793	4	4	B	51	370.8	5.294	1052
	732	Z	H	3	22	3	439	875	-19	-1089	[403,836,477,911]	199	0.02965	42	0.009943	5	5	B	42	407.2	4.738	1200
	733	Z	H	3	23	1	158	266	133	-973	[127,234,191,304]	737	0.1452	65	0.02056	1	1	A	65	499.1	11.34	1292
	734	Z	H	3	23	2	450	332	188	-986	[417,302,483,362]	673	0.1456	64	0.0215	2	2	A	64	541.4	10.52	1450
	735	Z	H	3	23	3	970	625	287	-1042	[941,597,1000,654]	475	0.1178	46	0.01874	4	4	A	46	500.6	10.33	1315
	736	Z	H	3	23	4	129	776	127	-1070	[99,746,165,807]	732	0.1419	55	0.01829	6	6	A	55	499.7	13.31	1326
	737	Z	H	3	23	5	734	791	242	-1073	[694,756,773,830]	439	0.05303	79	0.01791	7	7	B	79	422.1	5.557	1268
	738	Z	H	3	23	6	316	876	162	-1089	[286,843,348,908]	97	0.0206	36	0.01353	9	9	B	36	371.1	2.694	1075
	739	Z	H	3	24	1	388	257	381	-971	[357,224,419,290]	865	0.16	88	0.02672	2	1	A	88	713.6	9.83	1708
	740	Z	H	3	24	2	1037	374	505	-994	[1010,346,1066,402]	23	0.004843	3	0.001317	5	2	B	3	350.1	7.667	1064
	741	Z	H	3	24	3	219	582	349	-1033	[185,548,256,616]	124	0.02014	40	0.01135	7	4	B	40	378.5	3.1	1086
	742	Z	H	3	24	4	250	784	355	-1071	[213,740,286,824]	569	0.0748	77	0.01802	8	5	B	77	440.7	7.39	1305
	743	Z	H	3	24	5	449	927	393	-1099	[419,895,479,962]	861	0.1689	63	0.02156	10	7	A	63	581.5	13.67	1503
	744	Z	H	3	24	6	326	945	369	-1102	[298,903,355,975]	757	0.1822	70	0.0254	11	8	A	70	625.4	10.81	1539
	745	Z	H	3	25	1	531	216	614	-964	[499,184,564,248]	796	0.1332	79	0.02447	2	2	A	79	488.3	10.08	1324
	746	Z	H	3	25	2	1036	243	710	-969	[1002,209,1074,283]	875	0.1361	76	0.01942	3	3	B	76	543.3	11.51	1516
	747	Z	H	3	25	3	588	522	624	-1022	[554,486,623,564]	176	0.02057	60	0.01628	5	5	B	60	336.8	2.933	1104
	748	Z	H	3	25	4	425	685	593	-1052	[387,650,460,718]	370	0.07315	40	0.01121	7	7	B	40	453.1	9.25	1279
	749	Z	H	3	25	5	127	893	537	-1092	[93,861,164,925]	276	0.04786	59	0.01753	10	10	B	59	382.6	4.678	1092
	750	Z	A	12	1	1	615	363	14	-172	[590,331,639,393]	44	0.01067	6	0.002889	3	3	B	6	335	7.333	1022
	751	Z	A	12	1	2	461	623	-15	-221	[427,589,491,656]	27	0.006419	6	0.002371	4	4	B	6	359.6	4.5	1053
	752	Z	A	12	1	3	322	680	-42	-232	[284,650,353,716]	120	0.03364	11	0.003551	5	5	B	11	506.5	10.91	1249
	753	Z	A	12	1	4	782	911	46	-276	[748,878,821,947]	41	0.005544	3	0.0008798	9	9	B	3	345.2	13.67	1069
	754	Z	A	12	1	5	187	1023	-67	-297	[152,995,220,1053]	105	0.02566	14	0.004796	11	11	B	14	433.9	7.5	1161
	755	Z	A	12	2	1	351	671	-241	-231	[328,647,374,701]	61	0.01933	5	0.002789	5	4	B	5	323.5	12.2	1001
	756	Z	A	12	2	2	505	992	-212	-290	[482,961,530,1016]	23	0.00606	3	0.001525	11	9	B	3	325.7	7.667	993
	757	Z	A	12	3	1	369	134	173	-128	[333,99,401,165]	28	0.003977	7	0.002246	3	2	B	7	290.4	4	960.2
	758	Z	A	12	3	2	106	369	123	-172	[70,335,151,405]	52	0.007899	6	0.001547	5	4	B	6	332.5	8.667	951.2
	759	Z	A	12	3	3	801	573	255	-212	[776,545,827,602]	44	0.01328	4	0.001783	6	5	B	4	489.3	11	1185
	760	Z	A	12	4	1	104	47	328	-111	[68,14,139,79]	143	0.02827	22	0.006577	1	1	B	22	403.4	6.5	1036
	761	Z	A	12	4	2	879	137	475	-130	[851,106,910,173]	116	0.0232	13	0.005012	2	2	B	13	317.3	8.923	1033
	762	Z	A	12	4	3	218	313	349	-162	[188,280,249,346]	97	0.03612	6	0.002193	3	3	B	6	417.9	16.17	1084
	763	Z	A	12	4	4	82	408	323	-180	[46,376,112,438]	39	0.007976	5	0.001656	4	4	B	5	368.6	7.8	980.1
	764	Z	A	12	4	5	706	792	441	-253	[678,764,732,823]	248	0.1396	11	0.004699	7	7	B	11	455.2	22.55	1210
	765	Z	A	12	4	6	34	1048	314	-301	[8,1008,61,1075]	20	0.004811	5	0.001962	8	8	B	5	462.2	4	1060
	766	Z	A	12	5	1	953	179	694	-137	[925,149,985,207]	197	0.05528	7	0.002703	1	1	B	7	450.9	28.14	1156
	767	Z	A	12	5	2	749	313	655	-162	[719,280,774,343]	21	0.006978	5	0.002231	2	2	B	5	385.2	4.2	1047
	768	Z	A	12	5	3	1030	308	708	-162	[999,277,1060,342]	63	0.01289	5	0.001941	3	3	B	5	337.6	12.6	1045
	769	Z	A	12	5	4	401	1002	589	-293	[378,976,435,1031]	68	0.02029	8	0.003724	7	6	B	8	372.4	8.5	1043
	770	Z	A	12	5	5	802	1009	664	-295	[770,982,831,1041]	26	0.005738	3	0.001228	8	7	B	3	360.6	8.667	1034
	771	Z	A	12	5	6	857	1011	675	-295	[828,985,894,1040]	18	0.003732	2	0.0008791	9	8	B	2	395.4	9	1071
	772	Z	A	12	6	1	459	1035	599	-505	[426,999,487,1068]	74	0.0147	16	0.005554	9	9	B	16	345.8	4.625	1056
	773	Z	A	12	7	1	480	729	399	-447	[456,702,506,768]	234	0.09779	9	0.003665	5	3	B	9	474.7	26	1238
	774	Z	A	12	7	2	397	996	383	-497	[369,970,425,1024]	105	0.03427	9	0.004354	7	5	B	9	405.2	11.67	1120
	775	Z	A	12	7	3	1044	1047	505	-507	[1004,1012,1075,1074]	79	0.01654	7	0.002556	8	6	B	7	313.1	11.29	926.2
	776	Z	A	12	8	1	409	507	180	-405	[378,481,435,540]	24	0.005007	5	0.002103	6	5	B	5	335.9	4.8	1001
	777	Z	A	12	8	2	284	563	156	-414	[259,530,311,588]	49	0.0152	5	0.002443	8	7	B	5	373.9	9.8	1039
	778	Z	A	12	8	3	474	646	193	-431	[447,620,506,688]	176	0.04427	8	0.00278	11	10	B	8	447.2	22	1130
	779	Z	A	12	8	4	379	663	175	-434	[351,635,407,695]	0	0	0	0	12	11	B	0	NaN	NaN	NaN
	780	Z	A	12	8	5	350	713	169	-443	[320,681,383,746]	51	0.008142	10	0.003493	13	12	B	10	315	5.1	1021
	781	Z	A	12	8	6	226	787	146	-457	[195,758,265,819]	73	0.01267	6	0.002073	14	13	B	6	330.9	12.17	1037
	782	Z	A	12	8	7	360	801	171	-460	[332,765,396,832]	242	0.09398	9	0.003185	15	14	B	9	401.3	26.89	1135
	783	Z	A	12	8	8	121	1009	126	-499	[88,975,155,1046]	102	0.02095	13	0.003668	17	16	B	13	392.1	7.846	1108
	784	Z	A	12	9	1	50	241	-93	-353	[22,212,78,268]	373	0.1517	16	0.006809	3	3	B	16	560	23.31	1357
	785	Z	A	12	9	2	158	876	-73	-474	[119,843,191,915]	92	0.01293	8	0.002284	4	4	B	8	335	11.5	1026
	786	Z	A	12	9	3	506	941	-5	-486	[477,908,553,972]	142	0.04556	9	0.002638	5	5	B	9	478.4	15.78	1182
	787	Z	A	12	9	4	588	967	9	-491	[560,939,617,994]	241	0.1076	7	0.003195	6	6	B	7	469.9	34.43	1195
	788	Z	A	12	9	5	341	1032	-36	-503	[314,1008,388,1058]	227	0.08408	10	0.003882	7	7	B	10	437.3	22.7	1134
	789	Z	A	12	10	1	272	211	-255	-347	[235,180,306,242]	113	0.04644	8	0.002914	1	1	B	8	528.4	14.13	1216
	790	Z	A	12	10	2	199	220	-270	-349	[160,187,228,255]	145	0.04424	11	0.003735	2	2	B	11	378.1	13.18	1069
	791	Z	A	12	10	3	613	324	-191	-369	[583,292,642,365]	57	0.01039	11	0.003678	3	3	B	11	323.6	5.182	1012
	792	Z	A	12	10	4	811	547	-154	-412	[776,515,843,582]	0	0	0	0	6	6	B	0	NaN	NaN	NaN
	793	Z	A	12	10	5	435	550	-225	-412	[406,517,465,579]	28	0.006303	5	0.002031	7	7	B	5	327.4	5.6	987.9
	794	Z	A	12	10	6	287	641	-253	-429	[251,605,319,673]	127	0.04333	16	0.005288	8	8	B	16	419.2	7.938	1129
	795	Z	A	12	10	7	975	886	-123	-476	[946,855,1003,916]	500	0.1723	5	0.001936	9	9	B	5	502.6	100	1239
	796	Z	A	12	11	1	499	330	-213	-575	[465,291,542,365]	22	0.002868	8	0.002307	4	4	B	8	292.8	2.75	978.9
	797	Z	A	12	11	2	828	456	-150	-599	[800,423,853,486]	39	0.008495	6	0.00257	7	7	B	6	349.3	6.5	1040
	798	Z	A	12	11	3	736	915	-168	-687	[709,889,763,949]	230	0.07495	6	0.002533	8	8	B	6	499.4	38.33	1226
	799	Z	A	12	12	1	281	424	-49	-593	[254,397,314,451]	54	0.01807	4	0.001627	3	3	B	4	399.8	13.5	1079
	800	Z	A	12	12	2	136	663	-76	-639	[104,635,181,693]	89	0.02103	8	0.003112	6	6	B	8	332.4	11.13	944.4
	801	Z	A	12	12	3	83	726	-87	-650	[48,691,120,761]	167	0.02872	10	0.002756	7	7	B	10	333.8	16.7	958.5
	802	Z	A	12	12	4	222	870	-60	-678	[197,845,253,896]	74	0.01822	9	0.003901	9	9	B	9	361.2	8.222	1053
	803	Z	A	12	13	1	204	42	141	-521	[169,16,230,76]	19	0.004278	7	0.002783	1	1	B	7	288.6	2.714	872.1
	804	Z	A	12	13	2	98	668	121	-640	[65,631,134,710]	167	0.03335	17	0.00444	3	3	B	17	461.7	9.824	1100
	805	Z	A	12	13	3	920	710	277	-648	[890,681,951,743]	87	0.01788	6	0.002323	4	4	B	6	332.7	14.5	1016
	806	Z	A	12	13	4	1013	773	295	-660	[985,742,1043,804]	76	0.01784	5	0.002014	5	5	B	5	395.2	15.2	1086
	807	Z	A	12	13	5	221	825	145	-669	[191,798,248,852]	59	0.02335	4	0.001848	6	6	B	4	371.1	14.75	1021
	808	Z	A	12	13	6	682	938	232	-691	[652,912,717,965]	175	0.05238	8	0.003423	7	7	B	8	369	21.88	1052
	809	Z	A	12	14	1	583	49	419	-522	[552,14,614,80]	165	0.04516	9	0.003171	1	1	B	9	402.2	18.33	1038
	810	Z	A	12	14	2	276	245	360	-559	[251,211,303,273]	81	0.02341	2	0.000907	3	3	B	2	343.5	40.5	948.8
	811	Z	A	12	14	3	700	277	440	-566	[664,247,730,312]	69	0.01444	4	0.001445	4	4	B	4	343.1	17.25	978
	812	Z	A	12	14	4	922	474	483	-603	[890,439,959,509]	102	0.01775	12	0.003783	8	8	B	12	316.2	8.5	990
	813	Z	A	12	14	5	555	836	413	-671	[527,807,588,864]	101	0.03017	7	0.002934	13	13	B	7	335.6	14.43	1003
	814	Z	A	12	15	1	171	421	545	-593	[139,394,201,449]	128	0.04722	9	0.003626	7	6	B	9	388.1	14.22	1081
	815	Z	A	12	15	2	286	533	567	-614	[259,501,314,569]	14	0.002575	5	0.001978	8	7	B	5	293.6	2.8	947.8
	816	Z	A	12	15	3	612	780	629	-661	[577,743,646,814]	459	0.1407	15	0.004208	10	9	B	15	545	30.6	1324
	817	Z	A	12	15	4	645	842	636	-673	[621,814,676,875]	22	0.008933	4	0.001798	11	10	B	4	463.9	5.5	1125
	818	Z	A	12	16	1	993	168	702	-750	[966,138,1024,199]	137	0.03209	11	0.004319	4	3	B	11	363.4	12.45	1033
	819	Z	A	12	16	2	488	418	606	-798	[458,386,523,453]	120	0.02343	4	0.001417	7	6	B	4	329.6	30	1009
	820	Z	A	12	16	3	289	475	567	-808	[258,445,314,505]	62	0.01263	10	0.004266	8	7	B	10	319.8	6.2	992
	821	Z	A	12	16	4	181	508	547	-814	[152,482,216,537]	63	0.02282	3	0.001303	9	8	B	3	404.8	21	1051
	822	Z	A	12	16	5	654	863	636	-882	[617,831,693,902]	63	0.008641	7	0.002056	11	9	B	7	332.2	9	1019
	823	Z	A	12	16	6	313	999	572	-908	[288,968,339,1031]	164	0.04248	19	0.008656	12	10	B	19	339.8	8.632	1060
	824	Z	A	12	17	1	1028	106	504	-738	[989,73,1068,140]	37	0.006985	7	0.002018	1	1	B	7	324.6	5.286	942.1
	825	Z	A	12	17	2	609	299	423	-775	[578,269,639,342]	101	0.03209	2	0.0006957	5	5	B	2	612.3	50.5	1259
	826	Z	A	12	17	3	102	628	327	-837	[73,596,129,658]	29	0.006495	5	0.002384	7	7	B	5	309.8	5.8	988.3
	827	Z	A	12	17	4	1042	1020	504	-912	[997,988,1072,1052]	103	0.03662	2	0.0006651	11	10	B	2	584.6	51.5	1231
	828	Z	A	12	18	1	55	259	113	-767	[28,231,82,288]	158	0.06104	9	0.003859	3	2	B	9	433.2	17.56	1118
	829	Z	A	12	18	2	484	500	195	-813	[451,470,520,533]	93	0.02739	8	0.002717	4	3	B	8	349.3	11.63	1013
	830	Z	A	12	18	3	683	610	232	-834	[653,580,717,644]	68	0.02239	9	0.003204	5	4	B	9	344.7	7.556	1013
	831	Z	A	12	18	4	710	695	238	-850	[684,664,739,725]	44	0.009554	7	0.002946	6	5	B	7	341.8	6.286	992.3
	832	Z	A	12	19	1	256	67	-54	-730	[226,41,287,95]	35	0.009884	5	0.002253	1	1	B	5	351.3	7	954.8
	833	Z	A	12	19	2	626	325	17	-779	[597,290,660,357]	21	0.003799	7	0.0024	3	3	B	7	302.3	3	955.9
	834	Z	A	12	19	3	759	433	46	-799	[734,406,854,460]	116	0.03807	15	0.004443	4	4	B	15	458.9	7.733	1206
	835	Z	A	12	19	4	802	645	49	-840	[773,607,831,675]	78	0.03182	5	0.001859	5	5	B	5	428.2	15.6	1094
	836	Z	A	12	19	5	681	670	27	-845	[643,639,729,704]	345	0.07171	15	0.00367	6	6	B	15	412.9	23	1124
	837	Z	A	12	19	6	848	799	58	-869	[816,762,882,831]	131	0.02398	10	0.002861	9	9	B	10	379.3	13.1	1042
	838	Z	A	12	20	1	369	244	-237	-764	[343,219,402,272]	25	0.008386	6	0.00278	4	4	B	6	408.4	4.167	1035
	839	Z	A	12	20	2	962	489	-125	-811	[930,457,996,520]	140	0.02629	7	0.002273	7	6	B	7	323.3	20	953.2
	840	Z	A	12	20	3	438	495	-224	-812	[406,466,484,527]	58	0.01132	5	0.001867	8	7	B	5	328	11.6	985.6
	841	Z	A	12	20	4	555	735	-202	-860	[524,701,593,803]	145	0.02075	25	0.00594	11	10	B	25	339.2	5.8	1055
	842	Z	A	12	20	5	770	832	-161	-876	[744,804,804,861]	325	0.1418	4	0.00174	15	13	B	4	528.9	81.25	1219
	843	Z	A	12	20	6	187	836	-272	-876	[158,800,216,865]	1127	0.2667	30	0.01055	16	14	A	30	502.7	37.57	1549
	844	Z	A	12	20	7	588	860	-196	-881	[563,835,615,890]	216	0.1355	4	0.001829	17	15	B	4	802.8	54	1495
	845	Z	A	12	20	8	312	994	-248	-907	[283,968,341,1037]	130	0.02655	11	0.004001	18	16	B	11	333.1	11.82	1012
	846	Z	A	12	20	9	602	1032	-194	-914	[574,1003,628,1061]	75	0.02561	7	0.003085	19	17	B	7	385.9	10.71	1056
	847	Z	A	12	21	1	452	384	-221	-994	[425,347,483,410]	101	0.03091	5	0.001966	5	4	B	5	487.5	20.2	1145
	848	Z	A	12	21	2	137	490	-282	-1016	[99,459,164,525]	58	0.03111	2	0.0008237	7	6	B	2	598.8	29	1275
	849	Z	A	12	21	3	143	551	-280	-1027	[117,525,172,578]	13	0.002538	4	0.001766	8	7	B	4	303.1	3.25	993.3
	850	Z	A	12	21	4	221	565	-265	-1030	[192,517,251,599]	218	0.08568	12	0.003895	9	8	B	12	647.9	18.17	1369
	851	Z	A	12	21	5	1021	996	-114	-1112	[989,969,1049,1025]	36	0.01162	4	0.001776	11	10	B	4	384.1	9	1060
	852	Z	A	12	21	6	756	1048	-164	-1122	[723,1018,787,1077]	151	0.03097	12	0.004468	13	11	B	12	313.1	12.58	1009
	853	Z	A	12	22	1	137	53	-76	-932	[106,22,168,81]	33	0.009762	11	0.004324	1	1	B	11	643.5	3	1211
	854	Z	A	12	22	2	880	99	65	-942	[847,68,917,133]	87	0.01922	7	0.002205	2	2	B	7	386.8	12.43	1006
	855	Z	A	12	22	3	222	127	-60	-947	[190,102,251,152]	76	0.02105	8	0.003765	3	3	B	8	302.1	9.5	910.3
	856	Z	A	12	22	4	742	225	39	-966	[706,193,776,262]	144	0.05721	5	0.001455	4	4	B	5	477.6	28.8	1136
	857	Z	A	12	22	5	718	450	35	-1008	[689,422,753,479]	30	0.005868	6	0.002353	5	5	B	6	319.7	5	979
	858	Z	A	12	22	6	450	637	-17	-1044	[420,607,479,668]	158	0.04769	7	0.00277	6	6	B	7	338	22.57	1006
	859	Z	A	12	22	7	198	673	-65	-1050	[171,640,223,701]	160	0.08473	6	0.002549	7	7	B	6	447.8	26.67	1101
	860	Z	A	12	22	8	331	724	-39	-1060	[308,699,364,749]	88	0.04319	4	0.001998	8	8	B	4	607	22	1241
	861	Z	A	12	22	9	820	974	54	-1108	[791,944,867,1004]	232	0.0553	5	0.001501	10	9	B	5	544.5	46.4	1221
	862	Z	A	12	23	1	578	237	212	-967	[548,203,609,267]	210	0.0761	8	0.002733	2	1	B	8	482.4	26.25	1165
	863	Z	A	12	23	2	417	306	182	-981	[387,277,448,340]	75	0.01494	6	0.002134	3	2	B	6	345.2	12.5	986
	864	Z	A	12	23	3	411	596	180	-1036	[374,569,439,629]	78	0.01834	5	0.001908	4	3	B	5	373.9	15.6	1044
	865	Z	A	12	23	4	1016	669	295	-1050	[990,642,1041,697]	319	0.111	4	0.001794	5	4	B	4	517	79.75	1234
	866	Z	A	12	24	1	1023	113	502	-945	[996,83,1053,142]	138	0.04033	8	0.003192	2	1	B	8	381.7	17.25	1047
	867	Z	A	12	24	2	647	705	430	-1057	[614,676,678,743]	101	0.02907	3	0.001065	4	3	B	3	439.2	33.67	1092
	868	Z	A	12	24	3	710	866	442	-1087	[682,834,738,893]	86	0.02419	7	0.00325	5	4	B	7	354.9	12.29	1016
	869	Z	A	12	24	4	766	946	453	-1103	[739,915,792,978]	14	0.002805	4	0.001712	7	6	B	4	307.1	3.5	978
	870	Z	A	12	25	1	540	357	614	-990	[501,328,568,385]	49	0.01158	6	0.002203	7	6	B	6	361.2	8.167	1009
	871	Z	A	12	25	2	424	497	593	-1017	[397,469,453,529]	118	0.03443	9	0.003689	8	7	B	9	389.6	13.11	1061
	872	Z	A	12	25	3	988	643	700	-1045	[951,609,1024,679]	100	0.01485	9	0.002522	11	10	B	9	317.9	11.11	1019
	873	Z	A	12	25	4	915	647	687	-1046	[888,615,948,676]	39	0.009886	4	0.001578	12	11	B	4	360.4	9.75	1035
	874	Z	A	12	25	5	981	719	699	-1060	[953,688,1014,749]	2	0.0004013	1	0.0004149	13	12	B	1	323.3	2	991.5
	875	Z	A	12	25	6	370	744	583	-1064	[340,715,400,778]	170	0.06097	8	0.002804	14	13	B	8	381.8	21.25	1049
	876	Z	A	12	25	7	430	964	595	-1106	[403,938,477,993]	45	0.01043	10	0.003515	15	14	B	10	351.9	4.5	1005
	877	Z	C	12	1	1	630	44	18	-111	[599,7,667,75]	8	0.00113	2	0.0006534	1	1	B	2	310.8	4	1036
	878	Z	C	12	1	2	611	515	14	-200	[585,473,642,542]	168	0.1154	9	0.003566	6	5	B	9	673.3	18.67	1419
	879	Z	C	12	1	3	350	918	-36	-277	[317,883,386,950]	12	0.001713	4	0.001279	8	7	B	4	305.2	3	1031
	880	Z	C	12	2	1	207	207	-268	-141	[173,171,235,238]	1	0.0001305	1	0.000361	12	7	B	1	260.3	1	973
	881	Z	C	12	2	2	924	305	-132	-161	[892,274,957,337]	56	0.01285	3	0.0009712	15	9	B	3	424.1	18.67	1099
	882	Z	C	12	2	3	947	400	-128	-179	[911,365,981,436]	54	0.006807	10	0.00284	18	11	B	10	297.4	5.4	998.7
	883	Z	C	12	2	4	958	463	-125	-191	[922,433,1000,491]	80	0.01738	7	0.002716	19	12	B	7	350.4	11.43	1055
	884	Z	C	12	2	5	496	549	-213	-207	[466,519,525,582]	1	0.002919	1	0.0003454	21	14	B	1	6027	1	6735
	885	Z	C	12	2	6	393	674	-233	-231	[368,649,418,699]	5	0.001002	4	0.002021	22	15	B	4	286.2	1.25	1017
	886	Z	C	12	2	7	780	672	-159	-231	[753,644,810,702]	30	0.005849	3	0.001216	23	16	B	3	330.3	10	1037
	887	Z	C	12	2	8	745	769	-166	-249	[723,744,769,794]	1	0.0003006	1	0.0005599	24	17	B	1	395.7	1	1089
	888	Z	C	12	2	9	337	901	-244	-274	[302,854,372,946]	25	0.003116	8	0.002086	30	23	B	8	333	3.125	1050
	889	Z	C	12	2	10	649	918	-184	-277	[618,883,688,948]	34	0.00579	4	0.00133	31	24	B	4	319.7	8.5	1021
	890	Z	C	12	2	11	879	933	-141	-280	[836,900,918,972]	1	0.000138	1	0.0002728	32	25	B	1	355.1	1	1052
	891	Z	C	12	2	12	958	1007	-126	-294	[924,973,992,1042]	0	0	0	0	34	27	B	0	NaN	NaN	NaN
	892	Z	C	12	2	13	176	1029	-274	-297	[141,992,204,1059]	12	0.001813	3	0.001063	36	28	B	3	291.3	4	988.2
	893	Z	C	12	3	1	767	322	249	-164	[741,291,799,347]	59	0.01572	4	0.001656	7	5	B	4	379.1	14.75	1097
	894	Z	C	12	3	2	326	396	164	-178	[298,370,351,426]	9	0.002248	2	0.0008925	9	7	B	2	316.9	4.5	981.1
	895	Z	C	12	3	3	1028	409	298	-181	[988,374,1073,446]	14	0.001422	5	0.001156	10	8	B	5	318.7	2.8	1077
	896	Z	C	12	3	4	791	755	253	-246	[763,727,818,782]	35	0.01089	1	0.0004394	13	10	B	1	499.3	35	1217
	897	Z	C	12	3	5	277	1000	155	-293	[246,972,310,1031]	3	0.0005122	1	0.0003765	17	13	B	1	295.7	3	958.3
	898	Z	C	12	4	1	241	367	354	-172	[207,332,274,400]	27	0.004009	6	0.001847	4	3	B	6	338.8	4.5	1025
	899	Z	C	12	4	2	102	765	327	-248	[58,732,148,799]	2	0.0003622	1	0.0002616	6	5	B	1	416.2	2	1030
	900	Z	C	12	5	1	633	79	633	-118	[602,45,670,110]	18	0.002796	2	0.0006761	1	1	B	2	303.7	9	1001
	901	Z	C	12	5	2	257	191	562	-139	[228,161,286,234]	358	0.08453	17	0.006078	3	3	B	17	401.4	21.06	1197
	902	Z	C	12	5	3	72	375	526	-173	[42,334,101,404]	68	0.01105	16	0.005371	5	4	B	16	316.9	4.25	961
	903	Z	C	12	5	4	321	748	575	-251	[275,697,388,910]	1317	0.3139	45	0.005261	8	5	B	45	564	29.27	1365
	904	Z	C	12	6	1	841	150	672	-337	[798,108,883,201]	173	0.02052	19	0.003992	2	1	B	19	307.8	9.105	986.7
	905	Z	C	12	6	2	448	406	597	-385	[408,376,479,443]	0	0	0	0	4	3	B	0	NaN	NaN	NaN
	906	Z	C	12	6	3	906	596	685	-421	[873,559,939,626]	3	0.0004046	3	0.00106	6	5	B	3	263.4	1	940.7
	907	Z	C	12	7	1	831	567	465	-416	[789,534,863,601]	3	0.0004199	3	0.0008754	4	3	B	3	329.7	1	1013
	908	Z	C	12	7	2	1007	886	498	-477	[969,852,1044,931]	3	0.00036	2	0.0005089	9	7	B	2	313.6	1.5	955.5
	909	Z	C	12	8	1	889	156	275	-334	[857,78,960,193]	1198	0.3061	25	0.004138	1	1	A	25	1354	47.92	2513
	910	Z	C	12	8	2	486	180	195	-342	[438,151,518,215]	544	0.1547	15	0.004873	2	2	B	15	723.4	36.27	1550
	911	Z	C	12	8	3	836	592	261	-421	[801,559,868,633]	0	0	0	0	7	6	B	0	NaN	NaN	NaN
	912	Z	C	12	8	4	272	890	154	-476	[242,859,306,919]	29	0.004607	8	0.002922	10	9	B	8	306.7	3.625	1012
	913	Z	C	12	9	1	450	313	-17	-368	[417,279,482,350]	18	0.002429	4	0.001208	8	7	B	4	295.7	4.5	969.5
	914	Z	C	12	9	2	1017	344	93	-377	[983,321,1070,407]	145	0.04663	11	0.003179	9	8	B	11	557.7	13.18	1269
	915	Z	C	12	9	3	613	365	14	-377	[582,335,647,398]	0	0	0	0	10	9	B	0	NaN	NaN	NaN
	916	Z	C	12	9	4	134	497	-77	-402	[106,468,164,529]	153	0.04658	18	0.007123	11	10	B	18	365.4	8.5	1098
	917	Z	C	12	9	5	923	515	72	-406	[890,487,958,545]	106	0.02023	4	0.001509	12	11	B	4	320.8	26.5	995.7
	918	Z	C	12	9	6	474	539	-13	-410	[435,503,507,571]	31	0.004279	6	0.001807	13	12	B	6	317.4	5.167	1008
	919	Z	C	12	9	7	773	581	44	-418	[745,552,805,612]	388	0.06565	37	0.0138	14	13	B	37	355.4	10.49	1170
	920	Z	C	12	9	8	48	907	-94	-480	[9,864,83,950]	452	0.1354	18	0.004283	18	17	B	18	558.4	25.11	1358
	921	Z	C	12	9	9	41	1011	-95	-499	[12,975,75,1040]	0	0	0	0	21	20	B	0	NaN	NaN	NaN
	922	Z	C	12	10	1	917	761	-133	-452	[886,730,948,792]	17	0.003614	2	0.0007067	5	5	B	2	372.1	8.5	1034
	923	Z	C	12	10	2	118	817	-282	-463	[82,781,266,853]	1	7.84e-05	1	0.0002012	7	7	B	1	268.1	1	959
	924	Z	C	12	10	3	889	989	-139	-496	[861,959,919,1026]	42	0.007646	9	0.003152	9	9	B	9	317	4.667	1002
	925	Z	C	12	11	1	886	76	-140	-527	[824,38,927,108]	581	0.1048	17	0.004136	2	1	B	17	357.9	34.18	1091
	926	Z	C	12	11	2	157	94	-277	-530	[124,63,189,127]	55	0.01002	10	0.003185	3	2	B	10	331	5.5	1013
	927	Z	C	12	11	3	361	284	-238	-567	[334,256,390,316]	1	0.0005272	1	0.0003949	7	4	B	1	879	1	1556
	928	Z	C	12	11	4	65	403	-295	-591	[35,373,96,478]	304	0.09953	8	0.00231	9	6	B	8	800.2	38	1931
	929	Z	C	12	11	5	293	448	-252	-596	[249,397,326,481]	246	0.05686	13	0.003422	10	7	B	13	371.8	18.92	1124
	930	Z	C	12	11	6	331	569	-245	-621	[302,542,359,598]	73	0.01758	7	0.003167	12	9	B	7	318.9	10.43	1052
	931	Z	C	12	11	7	385	614	-234	-629	[352,581,420,648]	76	0.00893	30	0.009028	13	10	B	30	297.1	2.533	1048
	932	Z	C	12	11	8	691	659	-177	-638	[661,633,718,686]	0	0	0	0	14	11	B	0	NaN	NaN	NaN
	933	Z	C	12	11	9	752	677	-165	-642	[718,644,789,712]	69	0.01575	9	0.002792	15	12	B	9	372.8	7.667	1088
	934	Z	C	12	11	10	439	709	-224	-647	[414,682,463,737]	16	0.004264	2	0.0009852	16	13	B	2	333.4	8	1038
	935	Z	C	12	12	1	681	98	27	-531	[642,63,715,130]	66	0.01051	21	0.00656	2	2	B	21	319.9	3.143	985.5
	936	Z	C	12	12	2	108	351	-81	-579	[73,319,150,384]	125	0.03134	21	0.005892	6	6	B	21	360.6	5.952	1058
	937	Z	C	12	12	3	322	721	-41	-649	[288,686,356,769]	157	0.01788	26	0.007035	9	8	B	26	299.8	6.038	1019
	938	Z	C	12	12	4	169	754	-70	-656	[134,722,201,789]	136	0.02104	8	0.002451	11	10	B	8	308.2	17	998.5
	939	Z	C	12	12	5	668	797	24	-664	[640,764,697,826]	1	0.000161	1	0.0003751	12	11	B	1	283.3	1	952
	940	Z	C	12	12	6	289	1000	-48	-703	[256,973,323,1029]	89	0.0348	9	0.00321	15	12	B	9	430.2	9.889	1142
	941	Z	C	12	13	1	761	165	248	-544	[721,129,805,200]	142	0.03225	2	0.000521	2	1	B	2	434.1	71	1091
	942	Z	C	12	13	2	471	857	192	-676	[439,828,506,887]	38	0.004455	8	0.0026	5	4	B	8	295.1	4.75	1124
	943	Z	C	12	13	3	215	979	144	-699	[183,948,258,1022]	35	0.004605	12	0.003517	8	6	B	12	300.6	2.917	987.7
	944	Z	C	12	13	4	325	1026	164	-707	[296,998,356,1054]	10	0.002174	4	0.001723	9	7	B	4	306.2	2.5	1002
	945	Z	C	12	14	1	253	72	356	-527	[220,35,286,117]	4	0.0004377	4	0.000979	2	1	B	4	297	1	953.5
	946	Z	C	12	14	2	867	593	472	-625	[831,561,898,625]	19	0.002699	5	0.00168	12	10	B	5	283.2	3.8	985.9
	947	Z	C	12	14	3	346	630	373	-632	[315,599,381,663]	84	0.01316	18	0.006435	14	12	B	18	304.2	4.667	1005
	948	Z	C	12	14	4	1004	732	498	-652	[976,705,1034,767]	2	0.0003077	2	0.0007859	17	14	B	2	269.9	1	953.5
	949	Z	C	12	14	5	651	905	431	-685	[622,877,679,934]	14	0.002564	5	0.002019	19	16	B	5	302.3	2.8	986.3
	950	Z	C	12	14	6	224	947	350	-692	[194,901,261,981]	42	0.005355	15	0.004586	21	18	B	15	295	2.8	1005
	951	Z	C	12	15	1	735	93	652	-531	[698,64,767,124]	81	0.01588	3	0.001024	1	1	B	3	333.1	27	962.7
	952	Z	C	12	15	2	370	369	583	-583	[339,337,403,406]	70	0.009503	12	0.003645	5	5	B	12	302.5	5.833	995.2
	953	Z	C	12	15	3	83	420	529	-592	[46,388,116,455]	347	0.08146	14	0.004775	6	6	B	14	346.3	24.79	1002
	954	Z	C	12	15	4	615	642	630	-635	[581,604,653,679]	32	0.005359	8	0.002372	11	11	B	8	372.1	4	1056
	955	Z	C	12	15	5	280	904	565	-684	[239,876,309,935]	86	0.02577	6	0.002065	12	12	B	6	379.8	14.33	1074
	956	Z	C	12	16	1	544	61	616	-729	[510,23,576,96]	0	0	0	0	1	1	B	0	NaN	NaN	NaN
	957	Z	C	12	16	2	497	160	607	-748	[463,124,534,195]	0	0	0	0	2	2	B	0	NaN	NaN	NaN
	958	Z	C	12	16	3	421	326	592	-780	[377,295,455,362]	2	0.0002326	1	0.0003009	6	6	B	1	260.3	2	939
	959	Z	C	12	16	4	365	374	582	-789	[318,339,396,404]	9	0.002213	2	0.0007743	7	7	B	2	374.5	4.5	1031
	960	Z	C	12	16	5	535	671	615	-845	[505,637,569,699]	234	0.09173	16	0.005948	11	11	B	16	381.6	14.63	1117
	961	Z	C	12	16	6	214	741	554	-859	[186,714,255,771]	264	0.0565	27	0.01042	12	12	B	27	343.9	9.778	1103
	962	Z	C	12	16	7	354	809	581	-871	[319,785,391,838]	1	0.000173	1	0.0004367	16	15	B	1	264.7	1	943
	963	Z	C	12	16	8	344	905	578	-890	[310,871,375,944]	0	0	0	0	20	19	B	0	NaN	NaN	NaN
	964	Z	C	12	17	1	603	147	422	-746	[571,116,633,176]	9	0.002067	1	0.000381	3	3	B	1	360.9	9	976.7
	965	Z	C	12	17	2	657	495	432	-811	[588,457,700,532]	369	0.1006	13	0.003147	8	8	B	13	468.5	28.38	1219
	966	Z	C	12	17	3	404	577	384	-827	[355,548,438,605]	16	0.002346	4	0.001267	10	10	B	4	289.2	4	981.3
	967	Z	C	12	18	1	655	43	227	-726	[626,15,684,71]	1	0.0001784	1	0.0004087	3	1	B	1	269.6	1	892
	968	Z	C	12	18	2	795	57	254	-729	[764,28,828,88]	32	0.005052	6	0.002046	4	2	B	6	298.1	5.333	981.1
	969	Z	C	12	18	3	748	193	245	-754	[721,163,780,222]	0	0	0	0	6	4	B	0	NaN	NaN	NaN
	970	Z	C	12	18	4	555	308	209	-776	[527,277,600,336]	43	0.00749	11	0.003752	10	8	B	11	295.4	3.909	963.8
	971	Z	C	12	18	5	984	340	290	-783	[950,311,1019,376]	130	0.07326	11	0.003912	11	9	B	11	661.6	11.82	1394
	972	Z	C	12	18	6	230	458	145	-804	[179,431,263,486]	70	0.01049	5	0.001538	15	13	B	5	310	14	998.1
	973	Z	C	12	18	7	58	489	113	-811	[22,460,87,524]	689	0.1703	16	0.005448	16	14	B	16	413.7	43.06	1262
	974	Z	C	12	18	8	834	533	261	-819	[802,503,873,570]	3	0.000386	2	0.0006365	17	15	B	2	262.7	1.5	898.3
	975	Z	C	12	18	9	754	959	246	-900	[723,929,784,991]	5	0.0008349	4	0.001508	27	23	B	4	283.9	1.25	954.1
	976	Z	C	12	19	1	478	215	-12	-759	[448,189,506,244]	4	0.0007039	1	0.0004124	4	4	B	1	287.6	4	954.8
	977	Z	C	12	19	2	590	298	10	-775	[553,264,630,334]	22	0.003305	4	0.001136	8	7	B	4	319.9	5.5	988.5
	978	Z	C	12	19	3	418	490	-23	-811	[380,452,466,533]	65	0.006376	16	0.003474	9	8	B	16	313.4	4.063	1039
	979	Z	C	12	19	4	181	559	-68	-824	[140,532,216,587]	82	0.01252	18	0.006114	11	9	B	18	313.8	4.556	1037
	980	Z	C	12	19	5	205	983	-63	-904	[165,945,255,1019]	132	0.02036	15	0.003381	19	17	B	15	343.5	8.8	1078
	981	Z	C	12	19	6	400	1040	-27	-915	[372,1011,433,1069]	47	0.03145	1	0.0004005	20	18	B	1	1224	47	1931
	982	Z	C	12	20	1	922	152	-132	-747	[886,117,958,197]	94	0.01495	8	0.002134	4	2	B	8	375.1	11.75	1048
	983	Z	C	12	20	2	868	216	-142	-759	[841,189,896,250]	0	0	0	0	5	3	B	0	NaN	NaN	NaN
	984	Z	C	12	20	3	720	230	-171	-762	[690,200,748,263]	3	0.0003777	1	0.0003342	6	4	B	1	268.6	3	968.7
	985	Z	C	12	20	4	854	324	-145	-779	[820,294,897,355]	26	0.004548	1	0.000304	9	7	B	1	372.4	26	1015
	986	Z	C	12	20	5	944	333	-128	-782	[908,299,981,382]	47	0.01626	5	0.001214	10	8	B	5	518.2	9.4	1206
	987	Z	C	12	20	6	302	474	-250	-808	[261,436,340,512]	61	0.007204	22	0.005313	12	10	B	22	310.5	2.773	1034
	988	Z	C	12	20	7	664	527	-182	-820	[634,497,694,578]	653	0.1633	18	0.004658	13	11	B	18	383.3	36.28	1196
	989	Z	C	12	20	8	251	601	-256	-833	[216,572,350,637]	707	0.1408	33	0.008312	14	12	B	33	531.3	21.42	1437
	990	Z	C	12	20	9	528	680	-208	-847	[500,649,556,719]	174	0.02718	32	0.01134	16	14	B	32	308.8	5.438	1027
	991	Z	C	12	20	10	521	997	-209	-907	[483,964,553,1027]	22	0.003813	6	0.002008	19	16	B	6	347.5	3.667	1045
	992	Z	C	12	20	11	439	1022	-226	-912	[387,992,474,1057]	153	0.03425	19	0.005128	21	18	B	19	367.6	8.053	1098
	993	Z	C	12	21	1	471	248	-218	-970	[428,215,502,286]	275	0.08371	5	0.001368	4	4	B	5	827.2	55	1572
	994	Z	C	12	21	2	1024	355	-113	-991	[987,325,1057,397]	15	0.002773	1	0.0003463	5	5	B	1	357.9	15	1042
	995	Z	C	12	21	3	283	489	-253	-1016	[259,464,309,520]	0	0	0	0	6	6	B	0	NaN	NaN	NaN
	996	Z	C	12	21	4	340	494	-243	-1017	[310,465,371,530]	4	0.0005838	2	0.0007329	7	7	B	2	279.8	2	949.2
	997	Z	C	12	21	5	959	517	-125	-1022	[930,488,997,555]	212	0.0337	9	0.002899	8	8	B	9	301.5	23.56	1037
	998	Z	C	12	21	6	939	757	-129	-1067	[908,729,979,792]	0	0	0	0	11	11	B	0	NaN	NaN	NaN
	999	Z	C	12	21	7	617	798	-189	-1069	[584,662,654,829]	365	0.1044	14	0.00293	13	13	B	14	890.3	26.07	1724
	1000	Z	C	12	21	8	690	802	-178	-1070	[658,670,720,836]	977	0.2131	28	0.005611	14	14	B	28	998.2	34.89	2451
	1001	Z	C	12	21	9	550	823	-203	-1079	[512,784,588,861]	10	0.001194	9	0.002165	15	15	B	9	380.7	1.111	1136
	1002	Z	C	12	21	10	995	863	-118	-1087	[968,834,1026,892]	1	0.0001753	1	0.0004202	16	16	B	1	276.1	1	958
	1003	Z	C	12	22	1	411	208	-24	-962	[376,175,454,246]	71	0.009458	17	0.004601	2	2	B	17	308.4	4.176	980.2
	1004	Z	C	12	22	2	77	211	-88	-962	[44,178,111,248]	347	0.1054	12	0.00397	3	3	B	12	459.5	28.92	1130
	1005	Z	C	12	22	3	454	550	-17	-1028	[415,524,483,588]	615	0.09984	22	0.007852	15	13	B	22	317.9	27.95	1102
	1006	Z	C	12	22	4	481	618	-12	-1040	[440,586,509,647]	103	0.04507	6	0.002122	16	14	B	6	580.7	17.17	1278
	1007	Z	C	12	22	5	678	679	20	-1052	[559,648,709,711]	178	0.08454	9	0.001584	17	15	B	9	1385	19.78	2618
	1008	Z	C	12	23	1	777	58	250	-934	[750,31,804,85]	0	0	0	0	3	3	B	0	NaN	NaN	NaN
	1009	Z	C	12	23	2	118	92	126	-940	[87,54,153,132]	77	0.01176	16	0.00486	5	4	B	16	391.9	4.813	1026
	1010	Z	C	12	23	3	575	99	212	-941	[544,53,609,133]	84	0.01739	11	0.003316	6	5	B	11	320	7.636	1042
	1011	Z	C	12	23	4	1019	481	296	-1014	[988,446,1053,513]	1	0.0004542	1	0.0003147	12	9	B	1	953.4	1	1633
	1012	Z	C	12	23	5	163	588	133	-1034	[133,552,192,626]	46	0.01567	5	0.001848	13	10	B	5	738.4	9.2	1392
	1013	Z	C	12	23	6	578	776	213	-1070	[546,744,617,813]	561	0.1541	5	0.001318	18	15	B	5	697	112.2	1492
	1014	Z	C	12	23	7	1016	937	295	-1101	[976,902,1056,972]	120	0.01802	5	0.001293	20	17	B	5	361.2	24	1052
	1015	Z	C	12	24	1	38	145	315	-950	[4,111,74,177]	14	0.002411	7	0.002106	1	1	B	7	349.6	2	936.7
	1016	Z	C	12	24	2	750	184	451	-957	[711,130,801,225]	399	0.04956	10	0.002131	2	2	B	10	349.4	39.9	1038
	1017	Z	C	12	24	3	60	326	320	-985	[34,298,104,361]	374	0.2083	8	0.002912	4	4	B	8	1000	46.75	1776
	1018	Z	C	12	24	4	998	474	497	-1014	[970,442,1027,506]	202	0.1269	5	0.001931	9	8	B	5	1065	40.4	1844
	1019	Z	C	12	24	5	118	887	330	-1090	[80,843,156,923]	53	0.005585	14	0.003238	11	10	B	14	292.4	3.786	944.8
	1020	Z	C	12	24	6	265	897	359	-1094	[236,867,307,941]	166	0.04213	13	0.004051	13	12	B	13	443.3	12.77	1184
	1021	Z	C	12	25	1	597	698	626	-1055	[566,660,632,732]	80	0.01389	9	0.002635	5	5	B	9	322	8.889	1005
	1022	Z	C	12	25	2	231	744	557	-1064	[208,722,267,766]	387	0.1901	9	0.004548	7	7	B	9	690.1	43	1453
	1023	Z	E	12	1	1	922	332	73	-166	[892,298,954,364]	15	0.002251	5	0.001711	5	2	B	5	312	3	1048
	1024	Z	E	12	1	2	607	863	13	-267	[573,833,642,910]	63	0.01794	10	0.003219	7	4	B	10	429.6	6.3	1167
	1025	Z	E	12	2	1	40	866	-300	-267	[8,835,73,898]	28	0.003968	6	0.001995	9	9	B	6	348.2	4.667	1108
	1026	Z	E	12	2	2	125	948	-283	-283	[94,903,170,997]	555	0.107	24	0.005813	10	10	B	24	399.4	23.13	1313
	1027	Z	E	12	3	1	457	416	190	-181	[417,370,489,445]	68	0.05348	2	0.0007297	2	2	B	2	923.3	34	1623
	1028	Z	E	12	3	2	230	837	147	-261	[193,792,269,876]	48	0.004949	16	0.003666	7	6	B	16	288.6	3	1012
	1029	Z	E	12	4	1	827	199	465	-140	[795,159,860,232]	27	0.003586	10	0.00304	2	1	B	10	301.7	2.7	998.7
	1030	Z	E	12	4	2	900	358	479	-171	[869,326,935,391]	34	0.005056	3	0.0009643	5	4	B	3	325.5	11.33	1049
	1031	Z	E	12	4	3	1016	603	500	-217	[979,568,1055,639]	93	0.01291	12	0.003192	6	5	B	12	328.4	7.75	1099
	1032	Z	E	12	4	4	991	697	495	-235	[948,665,1020,727]	18	0.002804	5	0.001738	8	7	B	5	327.9	3.6	1041
	1033	Z	E	12	4	5	550	1002	412	-293	[519,972,582,1031]	62	0.01375	6	0.00225	9	8	B	6	370.9	10.33	1083
	1034	Z	E	12	4	6	859	1003	470	-293	[828,975,891,1034]	1	0.0002754	1	0.0004266	10	9	B	1	443.3	1	1119
	1035	Z	E	12	5	1	352	185	579	-137	[311,145,398,231]	220	0.01818	30	0.006553	2	2	B	30	312.5	7.333	1134
	1036	Z	E	12	5	2	332	257	577	-152	[296,223,379,292]	10	0.001137	4	0.001013	4	4	B	4	433.9	2.5	1217
	1037	Z	E	12	5	3	224	300	555	-160	[188,253,255,335]	11	0.002124	4	0.001297	5	5	B	4	398.3	2.75	1075
	1038	Z	E	12	5	4	748	927	655	-279	[721,898,782,960]	45	0.007369	6	0.002119	11	10	B	6	313.9	7.5	1046
	1039	Z	E	12	7	1	951	700	488	-442	[910,666,986,742]	78	0.00945	18	0.004312	7	6	B	18	318.3	4.333	1002
	1040	Z	E	12	8	1	794	392	253	-383	[757,354,832,433]	11	0.00112	6	0.001384	2	2	B	6	306.8	1.833	984
	1041	Z	E	12	9	1	483	154	-11	-337	[435,124,518,190]	24	0.003253	6	0.001761	3	2	B	6	288.6	4	947.4
	1042	Z	E	12	9	2	582	504	9	-403	[550,471,617,536]	9	0.001462	5	0.001657	7	6	B	5	315.7	1.8	1002
	1043	Z	E	12	9	3	640	614	18	-424	[607,584,671,643]	61	0.028	3	0.001182	8	7	B	3	929.8	20.33	1625
	1044	Z	E	12	10	1	835	530	-149	-409	[795,496,872,575]	65	0.01448	12	0.002823	11	10	B	12	416.6	5.417	1156
	1045	Z	E	12	10	2	596	621	-194	-424	[567,572,626,651]	39	0.005784	14	0.004813	12	11	B	14	307.6	2.786	1041
	1046	Z	E	12	10	3	592	860	-195	-471	[563,828,625,890]	47	0.01105	4	0.001447	15	13	B	4	410.9	11.75	1111
	1047	Z	E	12	10	4	381	1001	-235	-497	[349,964,414,1036]	40	0.00797	7	0.002178	16	14	B	7	331.2	5.714	1032
	1048	Z	E	12	11	1	673	71	-180	-527	[635,38,705,117]	9	0.001111	2	0.0005253	1	1	B	2	316.8	4.5	958.1
	1049	Z	E	12	11	2	345	132	-241	-538	[309,95,385,172]	16	0.001816	7	0.001762	2	2	B	7	303.6	2.286	976.8
	1050	Z	E	12	12	1	629	474	17	-603	[594,441,664,516]	57	0.01185	8	0.002225	6	5	B	8	362.2	7.125	1066
	1051	Z	E	12	12	2	33	597	-96	-627	[3,562,64,654]	605	0.1741	11	0.003242	7	6	B	11	386.7	55	1042
	1052	Z	E	12	12	3	34	746	-96	-654	[5,717,65,780]	9	0.001971	1	0.0003604	8	7	B	1	379.8	9	994.9
	1053	Z	E	12	13	1	1034	105	299	-533	[991,71,1068,142]	9	0.001564	1	0.0002644	1	1	B	1	415.8	9	1043
	1054	Z	E	12	13	2	261	261	152	-562	[214,227,299,299]	24	0.003748	8	0.002082	3	3	B	8	295.3	3	927.7
	1055	Z	E	12	13	3	893	778	272	-661	[861,749,923,825]	28	0.009551	3	0.0009846	8	5	B	3	640.1	9.333	1333
	1056	Z	E	12	14	1	790	224	458	-555	[757,193,825,257]	56	0.008487	8	0.002506	1	1	B	8	309.1	7	975.6
	1057	Z	E	12	14	2	228	688	351	-643	[195,658,256,721]	1	0.0001521	1	0.000374	6	4	B	1	278.9	1	945
	1058	Z	E	12	14	3	760	757	451	-657	[730,731,786,786]	0	0	0	0	7	5	B	0	NaN	NaN	NaN
	1059	Z	E	12	14	4	91	989	325	-701	[49,950,134,1036]	23	0.006604	4	0.0008529	9	7	B	4	3636	5.75	4304
	1060	Z	E	12	15	1	441	811	596	-666	[411,781,476,840]	60	0.01339	6	0.002183	6	3	B	6	353.1	10	1049
	1061	Z	E	12	16	1	981	388	699	-792	[947,354,1024,427]	21	0.003759	3	0.0008011	3	1	B	3	423.3	7	1139
	1062	Z	E	12	16	2	723	898	650	-888	[689,862,760,937]	171	0.02045	25	0.006255	6	4	B	25	329.7	6.84	1072
	1063	Z	E	12	16	3	997	1018	701	-911	[951,982,1035,1056]	7	0.0007724	3	0.0007466	9	7	B	3	302.3	2.333	990.4
	1064	Z	E	12	17	1	136	174	334	-751	[104,142,169,208]	20	0.002576	9	0.002804	1	1	B	9	293.2	2.222	978.9
	1065	Z	E	12	18	1	75	412	116	-796	[41,382,105,444]	81	0.01353	6	0.002006	6	5	B	6	336.1	13.5	1032
	1066	Z	E	12	18	2	782	505	250	-814	[740,461,820,541]	2	0.004082	2	0.0004687	8	7	B	2	5775	1	6441
	1067	Z	E	12	19	1	239	131	-56	-742	[205,97,287,174]	107	0.01709	16	0.004182	3	1	B	16	321.9	6.688	1009
	1068	Z	E	12	19	2	995	155	86	-747	[958,113,1029,196]	33	0.004386	5	0.001228	4	2	B	5	315.8	6.6	963.2
	1069	Z	E	12	20	1	479	573	-216	-827	[454,545,507,602]	20	0.003247	5	0.002242	4	3	B	5	295.5	4	1086
	1070	Z	E	12	20	2	793	831	-156	-876	[759,799,830,865]	0	0	0	0	6	5	B	0	NaN	NaN	NaN
	1071	Z	E	12	21	1	1043	779	-110	-1072	[1004,747,1077,818]	11	0.001748	1	0.0002864	10	9	B	1	384.4	11	1078
	1072	Z	E	12	21	2	354	856	-240	-1085	[318,819,387,888]	98	0.01305	25	0.007541	11	10	B	25	314.3	3.92	1047
	1073	Z	E	12	21	3	268	993	-256	-1110	[233,956,309,1026]	38	0.006014	8	0.00214	13	12	B	8	347.5	4.75	1042
	1074	Z	E	12	22	1	509	133	-6	-948	[476,98,545,167]	85	0.01273	13	0.003835	2	2	B	13	317.4	6.538	970.6
	1075	Z	E	12	22	2	342	676	-37	-1051	[316,645,372,708]	52	0.01036	11	0.004719	7	7	B	11	299.8	4.727	956.3
	1076	Z	E	12	22	3	191	930	-66	-1100	[156,894,231,972]	36	0.004901	5	0.001208	11	11	B	5	327.7	7.2	992.9
	1077	Z	E	12	23	1	947	164	283	-954	[915,130,982,203]	43	0.006686	11	0.003424	2	1	B	11	305.9	3.909	955.5
	1078	Z	E	12	23	2	508	464	195	-1008	[401,394,557,507]	745	0.1327	31	0.003128	3	2	B	31	1348	24.03	2492
	1079	Z	E	12	23	3	365	464	172	-1011	[328,432,402,500]	42	0.01488	5	0.001585	4	3	B	5	429	8.4	1110
	1080	Z	E	12	23	4	98	477	121	-1013	[48,435,142,529]	8	0.0009878	4	0.0007592	5	4	B	4	550.9	2	1184
	1081	Z	E	12	23	5	758	907	246	-1096	[722,871,792,945]	1	0.0001169	1	0.0003012	6	5	B	1	262.5	1	931
	1082	Z	E	12	24	1	634	199	429	-961	[599,164,675,234]	10	0.001234	4	0.0009847	3	3	B	4	308.3	2.5	942.5
	1083	Z	E	12	25	1	285	95	567	-940	[240,53,325,140]	64	0.00732	19	0.004304	3	3	B	19	308.4	3.368	973.3
	1084	Z	E	12	25	2	1031	166	709	-956	[992,131,1069,229]	5	0.001361	2	0.0004483	4	4	B	2	1285	2.5	1930
	1085	Z	E	12	25	3	421	399	591	-999	[355,368,456,441]	160	0.02943	8	0.002252	7	7	B	8	351.5	20	1046
	1086	Z	E	12	25	4	495	454	607	-1009	[453,413,554,497]	91	0.01104	20	0.004059	8	8	B	20	320.7	4.55	1017
	1087	Z	E	12	25	5	312	903	571	-1094	[280,875,342,937]	1	0.0001359	1	0.0003516	9	9	B	1	257.7	1	919
	1088	Z	G	12	1	1	436	164	-19	-134	[406,135,467,195]	268	0.1169	19	0.007186	3	2	B	19	670	14.11	1527
	1089	Z	G	12	1	2	578	453	7	-188	[548,416,611,490]	77	0.01622	3	0.001209	9	8	B	3	358	25.67	1074
	1090	Z	G	12	1	3	697	494	31	-197	[671,470,743,520]	194	0.0818	3	0.001209	10	9	B	3	581.9	64.67	1344
	1091	Z	G	12	1	4	372	828	-32	-260	[337,800,402,860]	9	0.001746	2	0.000811	15	14	B	2	345.6	4.5	1062
	1092	Z	G	12	1	5	983	853	85	-265	[957,827,1024,884]	279	0.16	3	0.001228	16	15	B	3	1036	93	1876
	1093	Z	G	12	1	6	413	868	-24	-268	[382,837,441,906]	109	0.02152	9	0.003407	17	16	B	9	369.7	12.11	1127
	1094	Z	G	12	1	7	1000	961	88	-286	[978,934,1024,992]	96	0.0304	8	0.004036	19	18	B	8	380.3	12	1128
	1095	Z	G	12	2	1	310	156	-249	-132	[273,125,341,188]	278	0.09194	12	0.004209	2	2	B	12	450.7	23.17	1204
	1096	Z	G	12	2	2	1001	291	-118	-158	[955,251,1031,321]	85	0.01248	12	0.003831	5	5	B	12	316.3	7.083	993.5
	1097	Z	G	12	2	3	47	311	-298	-161	[17,278,78,343]	375	0.05667	15	0.005156	6	6	B	15	307.2	25	1095
	1098	Z	G	12	2	4	556	693	-202	-235	[525,666,583,725]	86	0.0231	9	0.003736	9	9	B	9	363.1	9.556	1055
	1099	Z	G	12	2	5	55	712	-297	-237	[26,681,82,743]	53	0.0103	5	0.001917	10	10	B	5	342.6	10.6	1054
	1100	Z	G	12	2	6	530	850	-207	-264	[498,819,561,882]	15	0.002576	2	0.000656	13	13	B	2	330.3	7.5	990.7
	1101	Z	G	12	2	7	856	990	-146	-290	[823,952,887,1020]	136	0.02808	14	0.004723	14	14	B	14	371.4	9.714	1098
	1102	Z	G	12	3	1	628	100	222	-122	[588,67,662,134]	78	0.01466	10	0.003077	3	2	B	10	369.2	7.8	1106
	1103	Z	G	12	3	2	84	292	119	-158	[53,259,115,321]	42	0.007779	6	0.002194	11	10	B	6	303.5	7	957.9
	1104	Z	G	12	3	3	200	411	141	-181	[174,381,226,449]	263	0.07944	10	0.003854	16	14	B	10	391.4	26.3	1100
	1105	Z	G	12	3	4	997	504	292	-199	[966,478,1034,533]	110	0.06255	7	0.002815	19	16	B	7	559.7	15.71	1304
	1106	Z	G	12	3	5	509	713	199	-238	[480,680,537,743]	65	0.01872	5	0.002115	21	18	B	5	381.3	13	1083
	1107	Z	G	12	3	6	225	806	145	-256	[198,778,253,836]	348	0.1248	14	0.005731	22	19	B	14	554.6	24.86	1340
	1108	Z	G	12	3	7	286	982	157	-289	[252,952,328,1025]	29	0.007704	4	0.001286	23	20	B	4	374	7.25	1054
	1109	Z	G	12	4	1	166	107	339	-123	[135,84,189,132]	22	0.006184	5	0.002647	2	1	B	5	324.2	4.4	1033
	1110	Z	G	12	4	2	84	141	323	-129	[56,116,109,166]	22	0.006792	3	0.001495	3	2	B	3	399.9	7.333	1008
	1111	Z	G	12	4	3	68	210	321	-143	[40,176,106,245]	230	0.05429	17	0.006076	5	3	B	17	337.2	13.53	1035
	1112	Z	G	12	4	4	379	473	380	-193	[349,440,411,513]	201	0.06717	10	0.003614	8	6	B	10	408.5	20.1	1128
	1113	Z	G	12	4	5	68	582	321	-213	[34,546,104,618]	9	0.001165	6	0.001665	10	8	B	6	302.9	1.5	940
	1114	Z	G	12	4	6	980	815	494	-259	[953,790,1010,853]	42	0.0105	5	0.002068	13	11	B	5	388.1	8.4	1088
	1115	Z	G	12	4	7	736	903	447	-275	[708,877,764,938]	277	0.06608	9	0.003833	15	12	B	9	342.9	30.78	1086
	1116	Z	G	12	4	8	74	923	321	-278	[36,889,110,958]	40	0.004456	12	0.003065	16	13	B	12	292.5	3.333	952.1
	1117	Z	G	12	5	1	838	110	672	-124	[812,83,865,143]	80	0.02532	6	0.002554	5	3	B	6	391.2	13.33	1106
	1118	Z	G	12	5	2	608	220	628	-145	[578,190,637,252]	45	0.008662	4	0.001524	6	4	B	4	347.7	11.25	1040
	1119	Z	G	12	5	3	1024	259	707	-152	[998,230,1049,292]	218	0.1179	6	0.002664	7	5	B	6	689.8	36.33	1453
	1120	Z	G	12	5	4	785	304	662	-160	[748,273,823,336]	81	0.01687	8	0.002698	8	6	B	8	377.4	10.13	1083
	1121	Z	G	12	5	5	437	432	595	-185	[404,402,466,470]	447	0.1263	7	0.002362	11	9	B	7	640.3	63.86	1411
	1122	Z	G	12	5	6	496	587	606	-214	[459,551,530,620]	102	0.02874	8	0.002604	13	11	B	8	470.5	12.75	1181
	1123	Z	G	12	5	7	267	638	563	-224	[233,608,296,668]	113	0.02795	6	0.002253	14	12	B	6	507.6	18.83	1192
	1124	Z	G	12	5	8	795	867	663	-267	[758,837,824,898]	36	0.006471	6	0.002026	18	16	B	6	339.9	6	1039
	1125	Z	G	12	5	9	224	974	556	-287	[185,935,265,1018]	465	0.08156	26	0.00646	20	18	B	26	443.8	17.88	1216
	1126	Z	G	12	6	1	202	114	551	-329	[175,74,231,144]	65	0.03144	8	0.003075	1	1	B	8	594.8	8.125	1256
	1127	Z	G	12	6	2	664	125	639	-331	[630,90,697,156]	309	0.05865	8	0.002581	2	2	B	8	317.1	38.63	996.1
	1128	Z	G	12	6	3	777	561	660	-414	[747,527,804,591]	113	0.02302	5	0.001922	8	7	B	5	367.1	22.6	1100
	1129	Z	G	12	6	4	296	564	569	-415	[268,537,322,595]	95	0.02025	4	0.001695	9	8	B	4	361.8	23.75	1065
	1130	Z	G	12	6	5	89	812	530	-462	[60,781,122,844]	70	0.01646	8	0.002938	11	10	B	8	384.3	8.75	1095
	1131	Z	G	12	6	6	1039	972	710	-492	[1007,939,1075,1002]	26	0.004775	6	0.002198	13	12	B	6	305.6	4.333	1006
	1132	Z	G	12	7	1	170	45	340	-316	[142,15,196,80]	2	0.0004382	2	0.0008857	2	1	B	2	303.7	1	913.5
	1133	Z	G	12	7	2	854	90	470	-325	[821,63,886,118]	354	0.06783	10	0.003712	4	3	B	10	329.3	35.4	1014
	1134	Z	G	12	7	3	379	393	380	-382	[339,361,409,427]	37	0.007501	6	0.002151	5	4	B	6	334.6	6.167	1010
	1135	Z	G	12	7	4	771	524	454	-407	[740,490,804,559]	54	0.01293	11	0.003501	7	6	B	11	351.7	4.909	1041
	1136	Z	G	12	7	5	104	529	327	-408	[74,502,142,556]	248	0.1256	8	0.003135	8	7	B	8	556.6	31	1323
	1137	Z	G	12	7	6	551	652	412	-431	[514,608,584,689]	38	0.005075	10	0.003012	12	11	B	10	314.9	3.8	1035
	1138	Z	G	12	7	7	599	691	422	-439	[568,663,642,723]	423	0.1105	13	0.004037	14	13	B	13	530	32.54	1309
	1139	Z	G	12	7	8	212	757	348	-451	[181,725,242,784]	50	0.01329	9	0.003672	16	15	B	9	380.8	5.556	1094
	1140	Z	G	12	7	9	897	781	478	-457	[868,752,933,818]	779	0.2426	10	0.003459	18	17	B	10	757	77.9	1663
	1141	Z	G	12	7	10	501	830	403	-465	[473,799,540,859]	57	0.03568	4	0.001498	19	18	B	4	1015	14.25	1728
	1142	Z	G	12	7	11	996	879	496	-475	[961,853,1026,906]	258	0.1325	3	0.001291	21	19	B	3	663.3	86	1379
	1143	Z	G	12	7	12	210	960	348	-490	[180,926,244,998]	54	0.007227	15	0.004529	23	21	B	15	312.8	3.6	1054
	1144	Z	G	12	7	13	549	1001	412	-498	[516,972,578,1034]	377	0.06233	26	0.009132	26	24	B	26	317.3	14.5	1070
	1145	Z	G	12	7	14	195	1019	344	-502	[168,995,220,1057]	117	0.04921	6	0.002697	27	25	B	6	569.6	19.5	1297
	1146	Z	G	12	7	15	271	1041	359	-505	[244,1009,304,1073]	132	0.0367	8	0.002837	28	26	B	8	433.3	16.5	1168
	1147	Z	G	12	8	1	800	55	255	-318	[766,23,839,88]	73	0.01451	9	0.002683	2	2	B	9	359.1	8.111	1004
	1148	Z	G	12	8	2	1017	56	295	-319	[980,29,1046,85]	25	0.006365	5	0.002011	3	3	B	5	362.1	5	965.5
	1149	Z	G	12	8	3	165	119	134	-330	[133,87,200,154]	255	0.04728	12	0.003756	4	4	B	12	333.9	21.25	990.9
	1150	Z	G	12	8	4	736	146	242	-336	[703,109,768,190]	101	0.05545	6	0.001855	5	5	B	6	488	16.83	1153
	1151	Z	G	12	8	5	405	218	180	-349	[368,187,446,268]	38	0.004686	8	0.002167	6	6	B	8	308.9	4.75	994.2
	1152	Z	G	12	8	6	238	294	148	-363	[208,268,267,321]	141	0.08965	4	0.001692	8	8	B	4	1031	35.25	1728
	1153	Z	G	12	8	7	669	456	230	-394	[641,429,703,484]	21	0.00914	6	0.002371	13	13	B	6	414.1	3.5	1085
	1154	Z	G	12	8	8	554	691	207	-439	[524,663,581,722]	163	0.043	5	0.001982	15	15	B	5	383.6	32.6	1104
	1155	Z	G	12	8	9	725	735	241	-448	[695,709,769,763]	146	0.0322	6	0.002343	17	17	B	6	345.6	24.33	1027
	1156	Z	G	12	8	10	577	739	212	-448	[539,709,604,767]	305	0.1006	9	0.003619	18	18	B	9	458.5	33.89	1212
	1157	Z	G	12	8	11	926	909	278	-481	[895,882,957,936]	166	0.03782	12	0.004852	21	21	B	12	383.9	13.83	1070
	1158	Z	G	12	8	12	840	923	261	-483	[809,897,866,948]	220	0.07846	6	0.002741	22	22	B	6	478.9	36.67	1185
	1159	Z	G	12	9	1	237	160	-57	-338	[205,131,267,193]	47	0.01094	6	0.002203	1	1	B	6	371.6	7.833	1033
	1160	Z	G	12	9	2	519	386	-4	-381	[485,356,551,419]	129	0.02379	7	0.002324	9	9	B	7	353.9	18.43	1015
	1161	Z	G	12	9	3	172	433	-69	-390	[146,405,206,463]	389	0.09223	5	0.00207	10	10	B	5	345.8	77.8	1071
	1162	Z	G	12	9	4	719	520	34	-406	[688,472,752,556]	50	0.01947	2	0.0005565	11	11	B	2	730.4	25	1405
	1163	Z	G	12	9	5	302	926	-45	-483	[270,894,332,955]	366	0.08577	14	0.005403	14	14	B	14	399.2	26.14	1170
	1164	Z	G	12	9	6	250	951	-55	-488	[217,924,287,985]	159	0.0389	12	0.004296	16	16	B	12	392	13.25	1094
	1165	Z	G	12	10	1	153	939	-279	-486	[120,908,187,969]	119	0.03661	7	0.002219	12	10	B	7	518.8	17	1257
	1166	Z	G	12	11	1	325	112	-245	-534	[297,79,355,157]	48	0.02471	4	0.001342	1	1	B	4	747.2	12	1380
	1167	Z	G	12	11	2	239	251	-261	-560	[209,219,270,281]	254	0.05506	11	0.004165	5	5	B	11	395.6	23.09	1134
	1168	Z	G	12	11	3	140	322	-281	-573	[104,289,175,356]	67	0.009998	10	0.002678	9	9	B	10	336.9	6.7	1055
	1169	Z	G	12	11	4	949	424	-127	-593	[917,394,979,455]	219	0.08768	3	0.00116	15	15	B	3	751.3	73	1495
	1170	Z	G	12	11	5	792	517	-157	-612	[765,490,821,551]	2	0.0002934	2	0.0007477	19	18	B	2	272.2	1	958.5
	1171	Z	G	12	11	6	715	524	-171	-613	[689,500,748,551]	275	0.1291	3	0.001318	20	19	B	3	525.3	91.67	1243
	1172	Z	G	12	11	7	313	525	-248	-612	[274,495,344,555]	138	0.03193	13	0.004215	21	20	B	13	412.1	10.62	1129
	1173	Z	G	12	11	8	277	736	-255	-652	[246,709,305,767]	147	0.05148	6	0.002647	28	27	B	6	411.8	24.5	1148
	1174	Z	G	12	11	9	416	749	-229	-655	[385,717,445,783]	288	0.07266	10	0.003563	29	28	B	10	419.4	28.8	1184
	1175	Z	G	12	11	10	330	791	-245	-663	[301,764,358,823]	302	0.09138	9	0.003692	33	32	B	9	491.3	33.56	1296
	1176	Z	G	12	11	11	420	820	-227	-669	[392,790,449,859]	165	0.07327	8	0.003187	36	35	B	8	398.6	20.63	1168
	1177	Z	G	12	11	12	287	840	-253	-672	[257,808,315,871]	242	0.04488	6	0.002424	37	36	B	6	343.8	40.33	1114
	1178	Z	G	12	11	13	485	835	-215	-671	[453,800,518,865]	422	0.132	15	0.005217	38	37	B	15	514.5	28.13	1303
	1179	Z	G	12	11	14	673	859	-180	-676	[644,827,709,895]	409	0.0868	7	0.002449	39	38	B	7	406	58.43	1155
	1180	Z	G	12	11	15	871	865	-142	-677	[845,834,899,896]	37	0.008405	3	0.001348	40	39	B	3	340.5	12.33	1045
	1181	Z	G	12	11	16	1030	918	-112	-687	[1000,892,1062,950]	1	0.0001816	1	0.0004327	43	42	B	1	294	1	1008
	1182	Z	G	12	11	17	501	939	-213	-691	[470,910,537,969]	132	0.04881	12	0.004249	44	43	B	12	476.3	11	1222
	1183	Z	G	12	11	18	914	943	-134	-692	[888,918,943,971]	180	0.06225	12	0.005279	45	44	B	12	427.6	15	1178
	1184	Z	G	12	11	19	1010	983	-116	-700	[983,956,1041,1010]	175	0.04434	5	0.002139	47	46	B	5	411.4	35	1153
	1185	Z	G	12	11	20	903	1020	-136	-706	[871,984,934,1054]	132	0.02474	7	0.00232	48	47	B	7	398.6	18.86	1100
	1186	Z	G	12	11	21	967	1027	-124	-708	[934,1000,999,1053]	27	0.007163	3	0.001331	49	48	B	3	359	9	1078
	1187	Z	G	12	12	1	866	369	62	-583	[837,341,896,398]	230	0.0688	7	0.002944	5	5	B	7	492.4	32.86	1190
	1188	Z	G	12	12	2	709	512	33	-610	[685,488,751,539]	516	0.1689	6	0.002478	6	6	B	6	771.3	86	1558
	1189	Z	G	12	12	3	1017	709	91	-648	[987,680,1048,737]	138	0.04071	9	0.003913	12	12	B	9	371	15.33	1108
	1190	Z	G	12	12	4	952	755	78	-656	[918,729,982,781]	9	0.002177	1	0.000427	14	14	B	1	372.2	9	1034
	1191	Z	G	12	12	5	70	892	-89	-682	[43,858,98,920]	267	0.06824	12	0.004979	17	16	B	12	347.7	22.25	1002
	1192	Z	G	12	12	6	428	916	-22	-687	[394,887,456,948]	59	0.01395	5	0.00207	18	17	B	5	332	11.8	1023
	1193	Z	G	12	12	7	236	965	-57	-696	[208,933,283,1002]	272	0.1271	5	0.001659	20	19	B	5	1009	54.4	1762
	1194	Z	G	12	12	8	967	1030	81	-708	[937,998,999,1069]	92	0.01979	6	0.002081	22	21	B	6	319.8	15.33	1031
	1195	Z	G	12	12	9	313	1042	-43	-711	[284,1016,343,1073]	5	0.0008839	2	0.0008396	23	22	B	2	274.9	2.5	925.3
	1196	Z	G	12	13	1	480	130	194	-537	[449,94,507,159]	28	0.00533	10	0.004	3	2	B	10	291.4	2.8	925.4
	1197	Z	G	12	13	2	414	199	181	-552	[379,170,444,239]	108	0.01839	20	0.006177	5	3	B	20	317.4	5.4	978
	1198	Z	G	12	13	3	346	246	169	-559	[315,211,379,279]	126	0.02885	13	0.003967	6	4	B	13	430.5	9.692	1103
	1199	Z	G	12	13	4	314	300	162	-570	[284,268,342,336]	23	0.005098	4	0.001447	7	5	B	4	313	5.75	942
	1200	Z	G	12	13	5	198	356	141	-580	[172,329,231,381]	76	0.02244	12	0.00513	8	6	B	12	356.1	6.333	988.3
	1201	Z	G	12	13	6	373	368	174	-583	[347,343,401,396]	41	0.009511	5	0.002443	9	7	B	5	313.4	8.2	987.7
	1202	Z	G	12	13	7	570	656	211	-637	[542,625,601,684]	2	0.0003443	2	0.00084	11	9	B	2	273.9	1	938
	1203	Z	G	12	13	8	813	789	257	-663	[786,759,840,818]	0	0	0	0	13	11	B	0	NaN	NaN	NaN
	1204	Z	G	12	14	1	143	251	335	-560	[106,205,177,284]	78	0.01885	14	0.00404	4	1	B	14	372.8	5.571	1017
	1205	Z	G	12	14	2	679	409	436	-590	[649,378,704,436]	300	0.1367	3	0.00137	6	3	B	3	591	100	1322
	1206	Z	G	12	14	3	754	473	451	-603	[727,442,783,502]	309	0.1083	4	0.001673	8	5	B	4	637	77.25	1358
	1207	Z	G	12	14	4	974	486	493	-605	[946,456,1008,520]	84	0.01713	4	0.001328	9	6	B	4	360.1	21	1054
	1208	Z	G	12	14	5	269	489	359	-606	[244,457,298,530]	208	0.09172	6	0.002246	10	7	B	6	633.1	34.67	1355
	1209	Z	G	12	14	6	314	799	368	-664	[279,763,349,835]	119	0.01628	17	0.004835	17	13	B	17	323.8	7	1052
	1210	Z	G	12	14	7	854	922	471	-688	[821,889,901,956]	215	0.03504	18	0.00449	21	17	B	18	363.4	11.94	1070
	1211	Z	G	12	14	8	320	984	368	-700	[275,942,356,1026]	48	0.00477	19	0.004341	23	19	B	19	299.3	2.526	1003
	1212	Z	G	12	15	1	916	108	687	-533	[878,72,955,143]	247	0.04624	24	0.005825	3	1	B	24	329.7	10.29	1029
	1213	Z	G	12	15	2	175	213	546	-553	[139,173,214,256]	147	0.01747	14	0.003257	4	2	B	14	294.2	10.5	975.1
	1214	Z	G	12	15	3	726	207	650	-552	[695,175,756,239]	70	0.01595	7	0.002578	5	3	B	7	354.4	10	1014
	1215	Z	G	12	15	4	792	234	663	-557	[765,203,820,265]	23	0.00524	5	0.002072	7	5	B	5	334.5	4.6	991.2
	1216	Z	G	12	15	5	905	233	684	-557	[872,200,937,268]	9	0.001917	1	0.0003256	8	6	B	1	437	9	1090
	1217	Z	G	12	15	6	275	455	564	-599	[241,416,306,499]	125	0.02072	12	0.003577	15	13	B	12	339.4	10.42	1014
	1218	Z	G	12	15	7	205	531	552	-614	[167,495,241,578]	114	0.01597	8	0.001889	16	14	B	8	330.3	14.25	1022
	1219	Z	G	12	15	8	328	736	575	-652	[303,706,354,760]	24	0.005942	6	0.003155	22	19	B	6	305.2	4	1028
	1220	Z	G	12	15	9	1000	736	703	-653	[970,707,1035,769]	65	0.01568	2	0.0007499	23	20	B	2	422.3	32.5	1125
	1221	Z	G	12	16	1	42	154	521	-747	[11,119,77,196]	305	0.1407	11	0.003306	4	3	B	11	495	27.73	1212
	1222	Z	G	12	16	2	432	185	595	-753	[393,138,465,221]	101	0.01573	11	0.00318	5	4	B	11	337.6	9.182	1009
	1223	Z	G	12	16	3	532	182	614	-753	[502,154,562,216]	224	0.06143	8	0.003048	6	5	B	8	395.6	28	1086
	1224	Z	G	12	16	4	768	221	658	-760	[736,189,800,259]	155	0.09952	4	0.00144	7	6	B	4	706.7	38.75	1403
	1225	Z	G	12	16	5	638	243	634	-764	[609,212,677,282]	145	0.03358	11	0.003534	8	7	B	11	387.3	13.18	1070
	1226	Z	G	12	16	6	715	253	648	-766	[683,223,746,285]	150	0.03198	6	0.002162	9	8	B	6	344	25	1047
	1227	Z	G	12	16	7	374	347	584	-783	[336,316,402,379]	339	0.09696	12	0.004399	12	11	B	12	486.7	28.25	1225
	1228	Z	G	12	16	8	799	347	665	-784	[766,315,833,378]	143	0.0288	11	0.003405	13	12	B	11	350.7	13	1040
	1229	Z	G	12	16	9	77	461	527	-805	[45,420,107,495]	120	0.0298	5	0.001894	15	14	B	5	597.7	24	1311
	1230	Z	G	12	16	10	528	469	613	-807	[497,439,559,499]	4	0.0005817	3	0.00106	16	15	B	3	279.7	1.333	957.7
	1231	Z	G	12	16	11	537	523	615	-817	[509,496,569,554]	178	0.05961	4	0.001689	18	17	B	4	1875	44.5	2576
	1232	Z	G	12	16	12	974	603	698	-832	[937,571,1009,639]	49	0.005944	14	0.004085	20	19	B	14	302.8	3.5	1029
	1233	Z	G	12	16	13	577	623	622	-836	[552,599,604,649]	146	0.06429	9	0.004386	22	21	B	9	484.6	16.22	1223
	1234	Z	G	12	16	14	884	662	681	-844	[851,630,917,699]	334	0.07007	25	0.008005	23	22	B	25	439.9	13.36	1222
	1235	Z	G	12	16	15	485	861	605	-882	[449,828,537,897]	605	0.07162	40	0.01049	26	25	B	40	325.6	15.13	1146
	1236	Z	G	12	16	16	1041	910	710	-892	[1015,881,1072,944]	54	0.02701	1	0.0004068	27	26	B	1	905.5	54	1606
	1237	Z	G	12	16	17	458	925	599	-893	[424,896,491,955]	141	0.02681	5	0.001849	28	27	B	5	330.8	28.2	1066
	1238	Z	G	12	16	18	272	1033	565	-914	[243,1005,305,1061]	236	0.05901	7	0.002875	29	28	B	7	329.5	33.71	1061
	1239	Z	G	12	16	19	779	1045	660	-916	[750,1017,807,1075]	176	0.07807	10	0.004378	31	30	B	10	371.4	17.6	1090
	1240	Z	G	12	17	1	88	235	324	-762	[55,207,117,262]	127	0.05797	8	0.003329	1	1	B	8	498.6	15.88	1214
	1241	Z	G	12	17	2	496	288	402	-772	[464,256,529,323]	24	0.003823	9	0.002912	4	4	B	9	303.2	2.667	957.5
	1242	Z	G	12	17	3	469	457	397	-805	[441,428,505,487]	40	0.007395	9	0.003347	7	7	B	9	329.1	4.444	1015
	1243	Z	G	12	17	4	410	508	385	-814	[376,471,441,538]	110	0.01703	11	0.003394	8	8	B	11	340.2	10	1022
	1244	Z	G	12	17	5	573	530	416	-818	[543,501,602,557]	47	0.01064	12	0.004992	9	9	B	12	313.1	3.917	987.5
	1245	Z	G	12	17	6	842	675	467	-846	[808,645,873,707]	104	0.02392	6	0.001989	12	12	B	6	461.7	17.33	1139
	1246	Z	G	12	17	7	991	694	496	-850	[967,671,1015,717]	311	0.1128	7	0.003904	14	14	B	7	400.6	44.43	1133
	1247	Z	G	12	17	8	826	774	465	-865	[798,748,862,808]	310	0.07654	6	0.002373	16	16	B	6	355.3	51.67	1049
	1248	Z	G	12	18	1	185	57	137	-729	[155,30,212,92]	16	0.003076	6	0.002491	1	1	B	6	277.9	2.667	887.6
	1249	Z	G	12	18	2	548	107	207	-738	[518,79,575,140]	268	0.1019	15	0.005637	2	2	B	15	549	17.87	1274
	1250	Z	G	12	18	3	239	179	148	-752	[206,152,267,212]	63	0.01397	9	0.003571	6	5	B	9	341.6	7	1010
	1251	Z	G	12	18	4	340	330	167	-781	[310,300,373,362]	370	0.05922	20	0.007075	8	7	B	20	320.6	18.5	1067
	1252	Z	G	12	18	5	560	431	209	-800	[532,402,591,457]	24	0.005243	3	0.001286	10	9	B	3	335.8	8	989.5
	1253	Z	G	12	18	6	926	435	278	-801	[898,407,955,471]	288	0.1366	5	0.001911	12	11	B	5	861.3	57.6	1601
	1254	Z	G	12	18	7	322	514	164	-815	[294,488,350,545]	26	0.005428	6	0.002469	15	14	B	6	291.5	4.333	945.1
	1255	Z	G	12	18	8	729	680	241	-846	[698,646,761,715]	272	0.04576	21	0.006714	18	17	B	21	300.5	12.95	1004
	1256	Z	G	12	18	9	491	694	196	-850	[458,663,524,724]	110	0.03054	5	0.001866	19	18	B	5	421.6	22	1113
	1257	Z	G	12	18	10	817	741	258	-859	[788,714,854,771]	31	0.007512	6	0.00228	20	19	B	6	333.5	5.167	995.1
	1258	Z	G	12	18	11	73	786	116	-867	[43,754,100,817]	87	0.021	3	0.001206	22	21	B	3	385.4	29	1098
	1259	Z	G	12	19	1	220	58	-60	-729	[186,30,250,88]	20	0.003951	8	0.002947	3	1	B	8	303.2	2.5	921.8
	1260	Z	G	12	19	2	994	69	86	-731	[966,39,1026,98]	24	0.005198	3	0.001238	5	3	B	3	344.2	8	991.4
	1261	Z	G	12	19	3	449	152	-17	-746	[413,113,486,187]	30	0.00455	6	0.001699	10	7	B	6	341.5	5	984.3
	1262	Z	G	12	19	4	517	166	-3	-749	[483,131,570,210]	14	0.001549	5	0.0012	11	8	B	5	293.3	2.8	948.1
	1263	Z	G	12	19	5	826	208	54	-758	[798,178,855,242]	40	0.007739	6	0.002233	16	13	B	6	345.6	6.667	1020
	1264	Z	G	12	19	6	476	211	-12	-758	[443,184,501,245]	17	0.003894	4	0.001821	17	14	B	4	305.2	4.25	969.6
	1265	Z	G	12	19	7	304	231	-45	-762	[274,205,334,258]	310	0.1388	7	0.002969	18	15	B	7	541	44.29	1278
	1266	Z	G	12	19	8	402	246	-26	-764	[376,217,433,278]	82	0.02643	8	0.003339	20	17	B	8	388.8	10.25	1097
	1267	Z	G	12	19	9	735	256	37	-766	[706,230,763,284]	58	0.01132	12	0.00527	21	18	B	12	303.6	4.833	993.4
	1268	Z	G	12	19	10	991	272	86	-769	[960,241,1023,303]	238	0.08649	3	0.001081	26	23	B	3	551.7	79.33	1232
	1269	Z	G	12	19	11	607	285	13	-772	[580,258,635,318]	68	0.01464	4	0.001587	27	24	B	4	335.8	17	1031
	1270	Z	G	12	19	12	385	304	-29	-776	[356,274,417,335]	115	0.02032	10	0.003547	28	25	B	10	323.6	11.5	1024
	1271	Z	G	12	19	13	870	316	62	-778	[828,281,907,352]	31	0.004585	5	0.001329	32	29	B	5	328.1	6.2	980.5
	1272	Z	G	12	19	14	676	330	26	-780	[637,296,708,368]	110	0.02023	12	0.00369	34	31	B	12	396.2	9.167	1124
	1273	Z	G	12	19	15	218	362	-61	-786	[179,328,250,398]	193	0.05001	12	0.003808	38	35	B	12	474.4	16.08	1189
	1274	Z	G	12	19	16	764	362	43	-786	[733,328,808,398]	67	0.0164	9	0.002683	39	36	B	9	557.8	7.444	1229
	1275	Z	G	12	19	17	379	401	-29	-793	[341,368,423,432]	53	0.0222	12	0.003584	43	39	B	12	387.5	4.417	1114
	1276	Z	G	12	19	18	462	431	-14	-800	[428,402,493,462]	192	0.05269	10	0.003855	45	41	B	10	393.8	19.2	1121
	1277	Z	G	12	19	19	711	517	33	-816	[681,488,739,546]	122	0.06061	3	0.001257	50	46	B	3	761.1	40.67	1491
	1278	Z	G	12	19	20	465	516	-14	-816	[435,488,495,547]	97	0.02262	13	0.005167	51	47	B	13	337.9	7.462	1060
	1279	Z	G	12	19	21	588	552	9	-823	[560,522,622,588]	123	0.02452	20	0.007307	52	48	B	20	337.3	6.15	1057
	1280	Z	G	12	19	22	990	755	85	-861	[959,729,1023,780]	18	0.005224	4	0.001902	55	51	B	4	357.6	4.5	1033
	1281	Z	G	12	19	23	382	1041	-30	-915	[353,1013,416,1072]	95	0.01654	5	0.001753	62	58	B	5	325.2	19	1038
	1282	Z	G	12	20	1	772	212	-161	-758	[739,182,799,244]	62	0.01628	5	0.002149	3	2	B	5	338.5	12.4	987.8
	1283	Z	G	12	20	2	88	225	-290	-760	[59,193,118,254]	9	0.001457	7	0.00274	4	3	B	7	292.2	1.286	984.7
	1284	Z	G	12	20	3	282	266	-254	-768	[252,234,316,301]	54	0.009389	7	0.002662	6	5	B	7	308.8	7.714	972.7
	1285	Z	G	12	20	4	807	842	-154	-878	[778,813,837,873]	48	0.01267	3	0.001297	18	15	B	3	376.1	16	1052
	1286	Z	G	12	20	5	450	950	-222	-898	[421,919,480,987]	134	0.02789	14	0.005089	20	17	B	14	375.4	9.571	1107
	1287	Z	G	12	20	6	803	950	-153	-900	[768,918,876,997]	250	0.0787	12	0.00279	21	18	B	12	499.9	20.83	1226
	1288	Z	G	12	20	7	223	995	-265	-906	[191,965,255,1023]	15	0.00445	2	0.0007746	24	21	B	2	422.4	7.5	1117
	1289	Z	G	12	20	8	729	1000	-169	-908	[701,970,757,1028]	143	0.03447	9	0.003916	25	22	B	9	363.2	15.89	1085
	1290	Z	G	12	20	9	397	1000	-232	-907	[366,975,427,1027]	113	0.06462	9	0.00403	27	24	B	9	396.6	12.56	1148
	1291	Z	G	12	20	10	562	1024	-201	-912	[534,996,590,1055]	123	0.03541	11	0.004816	28	25	B	11	401.3	11.18	1151
	1292	Z	G	12	21	1	478	38	-217	-930	[447,9,507,72]	2	0.0007999	2	0.0006986	5	1	B	2	739.7	1	1380
	1293	Z	G	12	21	2	421	41	-227	-931	[393,14,448,71]	134	0.07632	8	0.003475	7	3	B	8	1120	16.75	1816
	1294	Z	G	12	21	3	695	66	-176	-935	[663,36,723,93]	3	0.0006366	1	0.0003775	10	6	B	1	348.3	3	996.7
	1295	Z	G	12	21	4	157	70	-277	-936	[123,41,189,101]	15	0.003379	7	0.002339	11	7	B	7	576.9	2.143	1206
	1296	Z	G	12	21	5	593	85	-195	-938	[562,47,624,119]	17	0.00268	5	0.001648	12	8	B	5	297.5	3.4	942.7
	1297	Z	G	12	21	6	133	134	-282	-948	[107,105,160,165]	69	0.01775	8	0.003451	19	15	B	8	380.6	8.625	1043
	1298	Z	G	12	21	7	534	135	-206	-948	[505,105,565,163]	74	0.01505	7	0.002694	21	17	B	7	338.2	10.57	980
	1299	Z	G	12	21	8	333	185	-244	-958	[304,154,362,215]	26	0.004612	10	0.003871	22	18	B	10	313.3	2.6	999.5
	1300	Z	G	12	21	9	73	208	-293	-962	[45,181,103,237]	85	0.02683	7	0.00289	23	19	B	7	369.7	12.14	1072
	1301	Z	G	12	21	10	238	231	-262	-966	[208,199,274,263]	265	0.05398	17	0.006016	24	20	B	17	362	15.59	1093
	1302	Z	G	12	21	11	93	286	-290	-977	[63,256,119,319]	358	0.142	8	0.003223	27	23	B	8	552.7	44.75	1345
	1303	Z	G	12	21	12	154	310	-278	-982	[126,279,182,346]	165	0.05758	13	0.004849	28	24	B	13	487.9	12.69	1294
	1304	Z	G	12	21	13	229	306	-263	-981	[196,273,266,339]	36	0.00626	7	0.002243	29	25	B	7	326	5.143	1015
	1305	Z	G	12	21	14	831	364	-149	-992	[790,324,881,403]	55	0.005956	11	0.002356	32	28	B	11	319.1	5	1018
	1306	Z	G	12	21	15	260	366	-258	-993	[227,337,288,401]	34	0.006585	5	0.001871	34	30	B	5	303.9	6.8	1015
	1307	Z	G	12	21	16	205	388	-269	-996	[171,359,233,417]	15	0.003487	3	0.001253	36	32	B	3	363.6	5	1060
	1308	Z	G	12	21	17	388	398	-234	-998	[355,369,419,430]	44	0.01035	6	0.002306	37	33	B	6	322.7	7.333	999.9
	1309	Z	G	12	21	18	283	442	-254	-1007	[256,416,313,472]	171	0.04632	15	0.006482	41	37	B	15	411.6	11.4	1157
	1310	Z	G	12	21	19	101	469	-288	-1012	[71,441,130,498]	36	0.009109	7	0.002923	43	39	B	7	513.6	5.143	1216
	1311	Z	G	12	21	20	223	471	-266	-1012	[188,445,258,500]	42	0.009109	4	0.001658	44	40	B	4	313.4	10.5	1010
	1312	Z	G	12	21	21	812	558	-152	-1029	[784,530,854,590]	55	0.01168	1	0.0003388	51	47	B	1	429	55	1099
	1313	Z	G	12	21	22	749	625	-165	-1041	[720,590,779,652]	29	0.005599	2	0.0008127	53	49	B	2	298.5	14.5	986.2
	1314	Z	G	12	21	23	117	726	-285	-1061	[91,701,146,757]	186	0.05067	7	0.002789	55	51	B	7	396.3	26.57	1129
	1315	Z	G	12	21	24	357	748	-240	-1065	[331,722,385,781]	17	0.004528	2	0.0008554	57	52	B	2	358	8.5	1067
	1316	Z	G	12	21	25	257	784	-259	-1072	[222,754,285,811]	72	0.02966	5	0.002055	58	53	B	5	538.7	14.4	1243
	1317	Z	G	12	21	26	179	825	-274	-1079	[139,796,206,856]	59	0.01893	5	0.001962	59	54	B	5	398.2	11.8	1097
	1318	Z	G	12	21	27	341	893	-237	-1091	[313,868,459,923]	736	0.1922	4	0.000977	63	57	B	4	667.3	184	1469
	1319	Z	G	12	22	1	870	408	63	-1000	[845,383,894,434]	4	0.0008612	3	0.001594	12	10	B	3	278	1.333	963.2
	1320	Z	G	12	22	2	555	493	3	-1016	[517,454,592,526]	99	0.0178	8	0.002413	13	11	B	8	383	12.38	1059
	1321	Z	G	12	22	3	995	530	87	-1023	[963,495,1028,562]	12	0.002206	4	0.001517	15	13	B	4	300.6	3	983.8
	1322	Z	G	12	22	4	830	665	56	-1050	[800,636,865,702]	123	0.02348	8	0.002551	16	14	B	8	329.7	15.38	1035
	1323	Z	G	12	22	5	589	672	9	-1050	[553,640,618,707]	49	0.01	5	0.001748	17	15	B	5	363.6	9.8	1037
	1324	Z	G	12	22	6	741	690	38	-1054	[712,662,770,725]	73	0.01444	8	0.003012	19	17	B	8	344.3	9.125	1021
	1325	Z	G	12	22	7	660	703	23	-1056	[630,677,690,729]	131	0.05036	6	0.002872	20	18	B	6	402	21.83	1083
	1326	Z	G	12	22	8	230	709	-59	-1057	[202,681,260,739]	53	0.01009	9	0.00352	21	19	B	9	308.1	5.889	981.9
	1327	Z	G	12	22	9	958	719	79	-1060	[928,683,992,758]	108	0.01504	9	0.002753	22	20	B	9	303.1	12	1027
	1328	Z	G	12	22	10	503	748	-7	-1065	[467,717,534,787]	21	0.005513	2	0.000812	23	21	B	2	411.6	10.5	1089
	1329	Z	G	12	22	11	188	764	-66	-1068	[157,733,232,795]	10	0.001785	1	0.0003469	24	22	B	1	337.8	10	995.4
	1330	Z	G	12	22	12	272	757	-51	-1067	[246,731,300,787]	14	0.003136	1	0.0004257	25	23	B	1	340.4	14	991.8
	1331	Z	G	12	22	13	911	772	70	-1070	[882,744,943,800]	287	0.1063	6	0.002629	27	25	B	6	517.2	47.83	1272
	1332	Z	G	12	22	14	323	799	-41	-1074	[287,763,354,832]	81	0.01208	11	0.003561	28	26	B	11	300.7	7.364	986.4
	1333	Z	G	12	22	15	392	838	-28	-1082	[361,810,425,868]	23	0.005502	4	0.001814	33	31	B	4	331.3	5.75	1004
	1334	Z	G	12	22	16	221	855	-60	-1085	[192,826,251,892]	171	0.03095	14	0.005238	34	32	B	14	330.5	12.21	1039
	1335	Z	G	12	22	17	448	871	-18	-1089	[417,840,479,906]	104	0.02324	12	0.004186	36	34	B	12	402	8.667	1131
	1336	Z	G	12	22	18	354	879	-36	-1090	[321,847,391,912]	20	0.003731	4	0.001514	39	37	B	4	323.8	5	979.6
	1337	Z	G	12	22	19	883	902	65	-1095	[850,871,920,937]	129	0.02086	13	0.004071	41	38	B	13	326.4	9.923	1028
	1338	Z	G	12	22	20	157	909	-73	-1096	[121,876,186,945]	134	0.02482	8	0.002728	42	39	B	8	347.1	16.75	1030
	1339	Z	G	12	22	21	261	910	-53	-1096	[233,885,294,942]	23	0.003774	9	0.003626	43	40	B	9	279.2	2.556	960.6
	1340	Z	G	12	22	22	961	933	80	-1100	[930,903,992,965]	97	0.01895	7	0.002411	44	41	B	7	369.1	13.86	1072
	1341	Z	G	12	22	23	366	1034	-34	-1119	[331,1002,399,1068]	526	0.1455	15	0.004815	46	42	B	15	595.4	35.07	1402
	1342	Z	G	12	23	1	143	94	130	-940	[112,60,177,131]	78	0.02353	6	0.001999	2	2	B	6	357.7	13	969.8
	1343	Z	G	12	23	2	690	176	233	-957	[651,146,722,223]	404	0.1012	9	0.002548	5	5	B	9	422.2	44.89	1104
	1344	Z	G	12	23	3	698	304	235	-981	[671,277,726,336]	259	0.1497	9	0.003753	8	8	B	9	783.2	28.78	1526
	1345	Z	G	12	23	4	994	354	292	-990	[966,324,1026,394]	20	0.004724	2	0.0007174	10	10	B	2	361.8	10	1019
	1346	Z	G	12	23	5	138	364	129	-992	[106,334,170,394]	77	0.03081	10	0.003626	11	11	B	10	403.7	7.7	1066
	1347	Z	G	12	23	6	109	448	123	-1008	[81,418,138,487]	55	0.009845	13	0.00475	16	16	B	13	372.2	4.231	1015
	1348	Z	G	12	23	7	686	449	232	-1008	[655,416,714,482]	119	0.02582	4	0.001453	17	17	B	4	373.3	29.75	1041
	1349	Z	G	12	23	8	944	486	282	-1016	[914,455,976,521]	39	0.008201	9	0.003012	20	20	B	9	344.5	4.333	1042
	1350	Z	G	12	23	9	586	533	214	-1024	[556,506,615,567]	78	0.02226	6	0.002448	21	21	B	6	380	13	1047
	1351	Z	G	12	23	10	201	557	140	-1029	[166,528,234,591]	156	0.04286	10	0.003667	23	23	B	10	427.1	15.6	1090
	1352	Z	G	12	23	11	447	584	188	-1034	[418,559,476,612]	306	0.1595	6	0.002768	25	25	B	6	738.9	51	1510
	1353	Z	G	12	23	12	190	631	138	-1043	[158,599,220,664]	11	0.002355	4	0.001464	27	26	B	4	319.9	2.75	966.7
	1354	Z	G	12	23	13	870	859	268	-1086	[841,834,910,885]	4	0.0008357	3	0.001355	32	31	B	3	329.7	1.333	1034
	1355	Z	G	12	23	14	939	889	280	-1092	[903,859,969,921]	208	0.07322	5	0.001737	34	33	B	5	544.4	41.6	1266
	1356	Z	G	12	23	15	524	896	202	-1093	[494,868,557,928]	381	0.1236	12	0.004252	35	34	B	12	510.1	31.75	1244
	1357	Z	G	12	23	16	447	953	187	-1103	[414,924,478,981]	13	0.002382	4	0.001573	36	35	B	4	315	3.25	986
	1358	Z	G	12	23	17	322	990	163	-1111	[298,958,345,1022]	327	0.1599	11	0.004891	37	36	B	11	723.8	29.73	1446
	1359	Z	G	12	23	18	392	992	177	-1111	[353,963,424,1024]	186	0.0348	17	0.005743	38	37	B	17	344.5	10.94	1075
	1360	Z	G	12	23	19	817	1031	258	-1118	[794,1004,843,1055]	133	0.09768	5	0.002789	39	38	B	5	545.4	26.6	1285
	1361	Z	G	12	23	20	710	1038	237	-1120	[685,1013,737,1064]	56	0.02168	3	0.001528	41	40	B	3	391.1	18.67	1120
	1362	Z	G	12	24	1	843	48	467	-934	[813,23,867,92]	147	0.1219	5	0.002003	1	1	B	5	957.1	29.4	1658
	1363	Z	G	12	24	2	650	135	431	-949	[612,96,682,170]	17	0.002751	5	0.001386	3	2	B	5	350.9	3.4	985.8
	1364	Z	G	12	24	3	609	444	423	-1007	[571,408,647,492]	86	0.01339	11	0.002786	7	5	B	11	358.5	7.818	1038
	1365	Z	G	12	24	4	269	451	359	-1008	[242,418,300,480]	166	0.0551	12	0.0048	8	6	B	12	554.6	13.83	1293
	1366	Z	G	12	24	5	332	483	370	-1013	[295,434,367,512]	428	0.1484	10	0.002847	9	7	B	10	676.6	42.8	1413
	1367	Z	G	12	24	6	270	529	359	-1023	[238,493,306,564]	276	0.06125	13	0.004082	10	8	B	13	405.5	21.23	1119
	1368	Z	G	12	24	7	830	615	465	-1040	[797,584,865,645]	273	0.1053	3	0.00114	11	9	B	3	509.5	91	1263
	1369	Z	G	12	24	8	563	681	415	-1053	[539,655,591,722]	125	0.1282	8	0.003445	13	11	B	8	653.6	15.63	1362
	1370	Z	G	12	24	9	722	708	444	-1058	[687,677,751,745]	169	0.03726	8	0.00281	15	13	B	8	411	21.13	1142
	1371	Z	G	12	24	10	289	739	363	-1063	[257,705,322,774]	304	0.05123	21	0.006124	16	14	B	21	384.3	14.48	1123
	1372	Z	G	12	24	11	443	734	391	-1062	[408,704,472,762]	155	0.05413	5	0.001904	17	15	B	5	472.2	31	1159
	1373	Z	G	12	24	12	717	783	444	-1071	[687,749,747,814]	145	0.04102	12	0.004317	18	16	B	12	454	12.08	1173
	1374	Z	G	12	24	13	603	811	422	-1077	[572,782,638,841]	57	0.009916	14	0.00502	19	17	B	14	321.9	4.071	1032
	1375	Z	G	12	24	14	433	834	390	-1081	[406,803,461,864]	81	0.02306	8	0.00332	21	19	B	8	336.3	10.13	1021
	1376	Z	G	12	24	15	1004	850	498	-1085	[974,822,1040,884]	2	0.0003129	1	0.0003821	22	20	B	1	280.6	2	973
	1377	Z	G	12	24	16	208	923	347	-1097	[176,891,237,952]	290	0.115	6	0.002309	23	21	B	6	468.2	48.33	1220
	1378	Z	G	12	24	17	362	924	377	-1098	[336,899,396,955]	123	0.03745	7	0.003092	24	22	B	7	437.1	17.57	1143
	1379	Z	G	12	24	18	242	995	353	-1111	[207,961,278,1030]	6	0.0006369	5	0.001326	25	23	B	5	289.8	1.2	992.3
	1380	Z	G	12	24	19	176	990	341	-1111	[144,955,207,1022]	18	0.00294	4	0.001358	27	25	B	4	314.3	4.5	973.1
	1381	Z	G	12	25	1	281	63	566	-935	[234,32,317,96]	53	0.0174	9	0.002748	5	2	B	9	381.6	5.889	1032
	1382	Z	G	12	25	2	870	71	678	-937	[835,44,899,100]	0	0	0	0	6	3	B	0	NaN	NaN	NaN
	1383	Z	G	12	25	3	995	96	702	-941	[966,65,1028,128]	8	0.001482	2	0.0007262	7	4	B	2	295.2	4	931.4
	1384	Z	G	12	25	4	898	214	683	-963	[871,179,927,245]	356	0.1001	6	0.002287	16	11	B	6	487.5	59.33	1226
	1385	Z	G	12	25	5	998	213	702	-964	[964,182,1031,246]	60	0.01182	8	0.002651	17	12	B	8	378.6	7.5	1057
	1386	Z	G	12	25	6	945	273	692	-974	[916,238,975,303]	29	0.004648	6	0.001963	19	14	B	6	310.7	4.833	994.2
	1387	Z	G	12	25	7	231	293	557	-979	[200,265,272,340]	255	0.1354	5	0.001438	20	15	B	5	1203	51	1925
	1388	Z	G	12	25	8	1028	353	708	-990	[993,322,1061,386]	249	0.05733	7	0.002582	22	17	B	7	374.3	35.57	1095
	1389	Z	G	12	25	9	312	363	573	-991	[281,337,359,390]	52	0.008844	9	0.002994	23	18	B	9	298.1	5.778	968.6
	1390	Z	G	12	25	10	120	414	536	-1001	[88,375,156,454]	252	0.05944	16	0.004079	25	19	B	16	350.3	15.75	1008
	1391	Z	G	12	25	11	241	409	559	-1000	[210,380,272,437]	43	0.007392	9	0.003604	26	20	B	9	294.5	4.778	953.2
	1392	Z	G	12	25	12	973	439	697	-1006	[943,410,999,465]	102	0.02182	15	0.006485	27	21	B	15	327.1	6.8	1025
	1393	Z	G	12	25	13	444	664	597	-1049	[411,630,480,700]	175	0.05152	9	0.002655	30	24	B	9	428.5	19.44	1124
	1394	Z	G	12	25	14	586	847	624	-1084	[554,820,620,883]	34	0.006218	8	0.003075	36	30	B	8	303.3	4.25	987.5
	1395	Z	G	12	25	15	539	899	615	-1093	[510,867,575,931]	43	0.007243	12	0.004258	37	31	B	12	312.3	3.583	991.6
	1396	Z	G	12	25	16	821	916	668	-1097	[795,881,851,942]	113	0.03646	4	0.00175	38	32	B	4	488.4	28.25	1198
	1397	Z	G	12	25	17	891	920	682	-1097	[864,890,924,946]	173	0.04107	14	0.005712	39	33	B	14	353.5	12.36	1068
	1398	Z	G	12	25	18	361	928	581	-1099	[330,895,395,968]	74	0.01123	7	0.002102	40	34	B	7	317.1	10.57	998.2
	1399	Z	G	12	25	19	555	1009	618	-1114	[525,981,591,1037]	128	0.0531	6	0.00226	45	39	B	6	523.3	21.33	1248
	1400	Z	G	12	25	20	1031	1002	708	-1114	[999,974,1060,1036]	2	0.0003353	1	0.0004098	46	40	B	1	276.1	2	953.5
	1401	Z	G	12	25	21	652	1021	636	-1117	[622,993,683,1055]	196	0.06245	20	0.007519	47	41	B	20	426	9.8	1173
	1402	Z	G	12	25	22	342	1028	578	-1118	[316,1001,368,1063]	77	0.02864	8	0.003509	48	42	B	8	382.9	9.625	1095
[truncated: 183 more columns]

## Sheet: Supplementary Figure 11d
See Figure 7b tab, Supplementary Figure 11d is more examples from the same experiment

## Sheet: Supplementary Figure 11e 11f
Supplementary Figure 11e and 11f
																		Class A: High Density
									Individual Cell Location									Class B: Low Density
	CellNo	Cell Line	Row	Column	Field	Object ID	X	Y	Position X [µm]	Position Y [µm]	Bounding Box	Healthy Whole Nuclei - Total Spot Area	Healthy Whole Nuclei - Relative Spot Intensity	Healthy Whole Nuclei - Number of Spots	Healthy Whole Nuclei - Number of Spots per Area of Cell	Healthy Whole Nuclei - Object No in Nuclei	Healthy Whole Nuclei - Object No in Whole Nuclei	Healthy Whole Nuclei - Class	Healthy Whole Nuclei - Number of Spots- per Cell	Healthy Whole Nuclei - Corrected Spot Intensity- Mean per Cell	Healthy Whole Nuclei - Spot Area [px²]- Mean per Cell	Healthy Whole Nuclei - Intensity Spot Alexa 488 Mean- Mean per Cell
	1	WT	A	3	1	1	472	68	-12	-115	[437,32,508,102]	899	0.1685	90	0.02411	1	1	A	90	700.3	9.989	1686
	2	WT	A	3	1	2	875	86	64	-119	[847,52,904,117]	828	0.2282	68	0.02574	2	2	A	68	905.3	12.18	1956
	3	WT	A	3	1	3	264	233	-51	-147	[233,202,304,266]	1024	0.2194	86	0.02504	4	4	A	86	792.2	11.91	1792
	4	WT	A	3	2	1	456	436	-221	-184	[422,398,488,467]	792	0.1504	95	0.02681	1	1	A	95	638.7	8.337	1540
	5	WT	A	3	2	2	55	465	-296	-191	[27,436,87,494]	826	0.2347	79	0.03027	2	2	A	79	946.6	10.46	2026
	6	WT	A	3	2	3	345	542	-242	-205	[313,509,380,575]	718	0.1338	76	0.02333	3	3	A	76	637.5	9.447	1681
	7	WT	A	3	2	4	418	779	-228	-251	[382,741,458,816]	958	0.1883	93	0.02323	4	4	A	93	937.6	10.3	1933
	8	WT	A	3	2	5	125	782	-283	-251	[97,754,157,811]	650	0.1621	91	0.03392	5	5	A	91	599.4	7.143	1456
	9	WT	A	3	3	1	964	67	286	-116	[931,34,998,107]	666	0.1139	82	0.02294	1	1	A	82	557.7	8.122	1474
	10	WT	A	3	3	2	443	88	187	-119	[410,47,475,121]	1075	0.185	91	0.02465	2	2	A	91	706.9	11.81	1687
	11	WT	A	3	3	3	317	123	164	-126	[288,98,353,150]	678	0.2044	54	0.02103	3	3	A	54	806.8	12.56	1701
	12	WT	A	3	3	4	672	544	231	-206	[638,513,714,577]	853	0.1666	89	0.02426	5	4	A	89	652.5	9.584	1564
	13	WT	A	3	3	5	978	560	288	-210	[940,532,1006,593]	494	0.127	70	0.02672	6	5	A	70	587.4	7.057	1440
	14	WT	A	3	3	6	111	591	124	-214	[85,561,141,618]	556	0.2137	41	0.01696	7	6	A	41	713.5	13.56	1468
	15	WT	A	3	4	1	841	345	467	-169	[804,306,880,387]	1245	0.2106	84	0.01886	2	2	A	84	964.3	14.82	1957
	16	WT	A	3	4	2	611	454	424	-189	[580,421,643,487]	639	0.1163	97	0.03161	4	4	A	97	559.8	6.588	1485
	17	WT	A	3	4	3	979	455	494	-189	[948,426,1013,487]	995	0.2122	86	0.02775	5	5	A	86	848.5	11.57	1871
	18	WT	A	3	4	4	633	523	427	-202	[598,494,663,550]	696	0.169	68	0.02403	7	6	A	68	692.9	10.24	1598
	19	WT	A	3	4	5	524	669	407	-230	[494,641,552,701]	365	0.1033	46	0.01738	9	8	A	46	618	7.935	1538
	20	WT	A	3	4	6	775	996	455	-292	[744,964,808,1027]	908	0.1868	87	0.02764	10	9	A	87	681.8	10.44	1560
	21	WT	A	3	4	7	358	1030	376	-298	[327,1001,391,1061]	897	0.2099	71	0.02445	11	10	A	71	977.4	12.63	2042
	22	WT	A	3	5	1	341	521	578	-202	[309,489,375,558]	816	0.1451	105	0.03059	2	2	A	105	618.3	7.771	1558
	23	WT	A	3	5	2	367	617	583	-220	[334,584,407,650]	1021	0.2181	97	0.02787	4	4	A	97	830.4	10.53	1806
	24	WT	A	3	5	3	171	682	545	-232	[134,647,206,715]	1021	0.1837	85	0.02217	5	5	A	85	675.1	12.01	1585
	25	WT	A	3	5	4	173	933	545	-280	[139,905,206,963]	696	0.1995	68	0.02358	6	6	A	68	773.3	10.24	1555
	26	WT	A	3	5	5	338	983	577	-289	[298,945,372,1023]	516	0.09198	93	0.02358	7	7	B	93	487.5	5.548	1329
	27	WT	A	3	6	1	57	275	524	-360	[21,240,95,315]	1216	0.21	111	0.02782	2	2	A	111	836.3	10.96	1898
	28	WT	A	3	6	2	392	446	587	-392	[355,411,427,481]	1045	0.2066	84	0.02284	3	3	A	84	989	12.44	2032
	29	WT	A	3	6	3	393	510	587	-404	[359,477,426,542]	641	0.1288	90	0.0282	5	5	A	90	565.4	7.122	1411
	30	WT	A	3	6	4	652	563	637	-415	[625,537,681,590]	609	0.1526	63	0.0272	6	6	A	63	588.6	9.667	1453
	31	WT	A	3	6	5	817	822	668	-465	[785,789,850,866]	1258	0.2766	88	0.02284	7	7	A	88	1130	14.3	2095
	32	WT	A	3	6	6	741	896	653	-477	[714,861,775,925]	897	0.2838	67	0.02479	8	8	A	67	944.4	13.39	1884
	33	WT	A	3	7	1	721	177	445	-341	[682,141,763,215]	1311	0.2642	93	0.02065	1	1	A	93	1161	14.1	2185
	34	WT	A	3	7	2	634	757	428	-452	[604,730,667,787]	562	0.1446	63	0.0231	4	4	A	63	538.3	8.921	1398
	35	WT	A	3	7	3	586	791	419	-458	[556,765,615,820]	598	0.1818	43	0.01768	5	5	A	43	687.4	13.91	1592
	36	WT	A	3	7	4	979	954	493	-490	[952,928,1005,992]	385	0.1663	64	0.02493	7	6	A	64	587.3	6.016	1340
	37	WT	A	3	8	1	880	137	270	-333	[848,100,912,169]	875	0.1842	86	0.0253	2	2	A	86	652.8	10.17	1487
	38	WT	A	3	8	2	635	775	223	-456	[605,742,668,816]	621	0.1498	81	0.02496	3	3	A	81	525.3	7.667	1323
	39	WT	A	3	8	3	334	954	166	-489	[301,925,365,990]	850	0.2289	73	0.02493	6	6	A	73	816	11.64	1754
	40	WT	A	3	9	1	715	279	34	-361	[683,246,748,315]	455	0.0899	74	0.02189	2	2	A	74	439.2	6.149	1192
	41	WT	A	3	9	2	81	293	-87	-363	[48,257,112,329]	429	0.0757	77	0.02362	3	3	A	77	443.6	5.571	1220
	42	WT	A	3	9	3	906	575	68	-417	[839,545,936,607]	1563	0.278	84	0.02301	5	5	A	84	990.5	18.61	2061
	43	WT	A	3	9	4	74	733	-89	-447	[44,705,102,766]	790	0.256	48	0.01837	6	6	A	48	1300	16.46	2449
	44	WT	A	3	9	5	759	795	41	-459	[728,765,789,828]	502	0.1156	80	0.02712	7	7	A	80	549.2	6.275	1323
	45	WT	A	3	9	6	1026	844	92	-468	[997,814,1056,873]	509	0.1326	47	0.01802	9	9	A	47	706.8	10.83	1574
	46	WT	A	3	9	7	991	918	85	-482	[958,888,1021,948]	906	0.2425	64	0.02281	10	10	A	64	842.5	14.16	1759
	47	WT	A	3	10	1	625	302	-189	-365	[597,274,654,333]	558	0.1346	57	0.023	1	1	A	57	552.4	9.789	1362
	48	WT	A	3	10	2	190	809	-271	-462	[158,778,223,846]	1129	0.2926	66	0.01963	4	4	A	66	1068	17.11	2054
	49	WT	A	3	11	1	102	120	-287	-535	[79,90,129,147]	609	0.2127	46	0.02165	1	1	A	46	720.2	13.24	1605
	50	WT	A	3	11	2	590	383	-195	-585	[558,353,621,415]	878	0.2058	88	0.02946	2	2	A	88	715.6	9.977	1621
	51	WT	A	3	11	3	642	478	-185	-603	[615,449,674,507]	413	0.1419	52	0.02177	3	3	A	52	753.1	7.942	1602
	52	WT	A	3	11	4	456	597	-221	-626	[426,568,485,629]	787	0.1467	50	0.01821	4	4	A	50	510.5	15.74	1437
	53	WT	A	3	11	5	44	603	-299	-627	[15,574,75,634]	745	0.2503	71	0.02771	5	5	A	71	882.9	10.49	1685
	54	WT	A	3	11	6	188	676	-271	-642	[157,647,220,718]	861	0.1895	80	0.02363	6	6	A	80	757	10.76	1603
	55	WT	A	3	11	7	524	704	-208	-647	[494,675,554,736]	1085	0.2851	52	0.01868	7	7	A	52	1214	20.87	2466
	56	WT	A	3	12	1	149	242	-74	-559	[113,213,179,272]	475	0.1401	70	0.02467	2	2	A	70	536.9	6.786	1255
	57	WT	A	3	12	2	324	286	-40	-567	[295,255,363,315]	630	0.1783	63	0.0224	3	3	A	63	707.6	10	1460
	58	WT	A	3	12	3	130	718	-78	-648	[94,672,165,758]	1115	0.1938	92	0.02079	6	6	A	92	688.8	12.12	1497
	59	WT	A	3	12	4	231	832	-59	-671	[195,800,263,866]	991	0.2268	83	0.02605	8	7	A	83	778.9	11.94	1710
	60	WT	A	3	13	1	51	172	113	-545	[15,136,92,207]	1136	0.2312	106	0.02543	2	1	A	106	819.7	10.72	1575
	61	WT	A	3	13	2	819	293	258	-568	[787,266,847,319]	352	0.08566	62	0.02635	3	2	A	62	438.9	5.677	1220
	62	WT	A	3	13	3	665	435	229	-595	[631,400,703,470]	903	0.1776	83	0.02216	5	4	A	83	779.2	10.88	1698
	63	WT	A	3	13	4	134	599	128	-627	[97,566,169,637]	986	0.1841	97	0.0257	7	6	A	97	677.1	10.16	1467
	64	WT	A	3	13	5	763	674	247	-641	[730,643,796,706]	718	0.1403	90	0.03011	8	7	A	90	569.4	7.978	1432
	65	WT	A	3	13	6	198	833	140	-671	[166,799,230,868]	992	0.2108	95	0.02775	9	8	A	95	765.5	10.44	1612
	66	WT	A	3	13	7	606	907	217	-685	[572,870,639,944]	649	0.1689	62	0.01689	10	9	A	62	1878	10.47	3378
	67	WT	A	3	13	8	553	967	207	-696	[523,939,582,996]	640	0.1926	78	0.03084	11	10	A	78	807	8.205	1746
	68	WT	A	3	14	1	933	62	486	-525	[906,35,976,90]	533	0.1245	76	0.02817	1	1	A	76	548.8	7.013	1359
	69	WT	A	3	14	2	222	154	350	-542	[193,119,255,184]	613	0.1241	79	0.02752	2	2	A	79	483.3	7.759	1267
	70	WT	A	3	14	3	851	307	469	-571	[814,269,887,340]	623	0.1859	70	0.01982	4	3	A	70	641.2	8.9	1442
	71	WT	A	3	14	4	106	816	327	-668	[71,784,143,850]	1004	0.1705	90	0.0253	5	4	A	90	582.5	11.16	1457
	72	WT	A	3	14	5	286	850	363	-674	[262,820,325,877]	838	0.3316	45	0.01863	7	6	A	45	1212	18.62	2053
	73	WT	A	3	14	6	889	1035	476	-710	[860,1009,919,1064]	498	0.1386	74	0.03114	8	7	A	74	534.3	6.73	1302
	74	WT	A	3	15	1	595	121	626	-536	[566,88,623,153]	643	0.233	57	0.01975	5	2	A	57	900.9	11.28	1634
	75	WT	A	3	15	2	863	442	677	-597	[836,414,895,471]	356	0.08293	66	0.02653	8	5	A	66	413.4	5.394	1111
	76	WT	A	3	16	1	383	101	586	-737	[347,61,427,140]	616	0.1723	88	0.0208	3	1	A	88	490.5	7	1170
	77	WT	A	3	16	2	818	268	668	-769	[784,236,852,303]	970	0.2099	96	0.02844	6	3	A	96	712.9	10.1	1493
	78	WT	A	3	16	3	975	364	698	-787	[945,335,1009,397]	814	0.1803	83	0.02864	7	4	A	83	611.4	9.807	1434
	79	WT	A	3	16	4	489	775	605	-865	[459,744,517,807]	622	0.1757	74	0.02697	9	6	A	74	628.4	8.405	1374
	80	WT	A	3	16	5	544	809	616	-872	[509,776,580,844]	1013	0.2372	84	0.02515	10	7	A	84	922	12.06	1802
	81	WT	A	3	16	6	841	908	672	-890	[796,872,879,942]	1354	0.2707	92	0.02168	11	8	A	92	952.4	14.72	1887
	82	WT	A	3	16	7	550	986	617	-905	[519,953,593,1022]	883	0.1978	88	0.02547	12	9	A	88	654.6	10.03	1376
	83	WT	A	3	17	1	279	54	361	-728	[248,24,308,87]	771	0.2149	72	0.02519	2	2	A	72	587.4	10.71	1419
	84	WT	A	3	17	2	586	399	419	-793	[556,368,616,429]	1078	0.2996	48	0.01737	3	3	A	48	1218	22.46	2346
	85	WT	A	3	17	3	640	593	429	-830	[609,562,670,628]	507	0.1425	54	0.01882	4	4	A	54	577.3	9.389	1359
	86	WT	A	3	17	4	124	1018	331	-911	[94,989,155,1050]	706	0.1813	79	0.02847	6	6	A	79	714.3	8.937	1539
	87	WT	A	3	18	1	344	304	168	-776	[313,272,376,340]	968	0.2024	97	0.02826	1	1	A	97	665.6	9.979	1526
	88	WT	A	3	18	2	303	513	160	-815	[273,480,335,545]	731	0.1603	87	0.02944	3	3	A	87	659.2	8.402	1567
	89	WT	A	3	18	3	530	606	203	-833	[494,576,570,637]	318	0.05531	64	0.01844	4	4	B	64	443.4	4.969	1258
	90	WT	A	3	18	4	595	717	216	-854	[561,684,628,752]	968	0.1835	69	0.02013	5	5	A	69	759.3	14.03	1779
	91	WT	A	3	18	5	708	919	236	-893	[661,880,744,957]	984	0.1917	87	0.02113	8	8	A	87	790.7	11.31	1691
	92	WT	A	3	19	1	797	593	49	-831	[765,560,830,630]	1034	0.2675	67	0.01944	1	1	A	67	1218	15.43	2201
	93	WT	A	3	20	1	408	58	-230	-729	[378,27,438,90]	842	0.2142	69	0.02461	1	1	A	69	735.1	12.2	1557
	94	WT	A	3	20	2	85	314	-291	-777	[41,282,125,350]	933	0.2005	99	0.02596	4	4	A	99	665.4	9.424	1551
	95	WT	A	3	20	3	866	458	-143	-805	[830,426,902,491]	841	0.1599	97	0.0278	5	5	A	97	521.7	8.67	1398
	96	WT	A	3	20	4	487	480	-215	-809	[457,451,521,511]	648	0.1487	68	0.02307	6	6	A	68	661.4	9.529	1548
	97	WT	A	3	20	5	43	559	-299	-823	[17,525,72,584]	548	0.1509	59	0.02539	7	7	A	59	579	9.288	1399
	98	WT	A	3	20	6	959	560	-124	-824	[926,524,1008,599]	982	0.1562	106	0.02308	8	8	B	106	525.4	9.264	1373
	99	WT	A	3	20	7	618	825	-190	-874	[583,783,660,859]	977	0.1845	94	0.02268	10	9	A	94	696.2	10.39	1526
	100	WT	A	3	21	1	281	50	-254	-932	[253,21,309,81]	671	0.1929	63	0.02554	1	1	A	63	645.5	10.65	1467
	101	WT	A	3	21	2	481	72	-216	-937	[442,34,517,111]	1062	0.1898	96	0.02337	2	2	A	96	647.8	11.06	1440
	102	WT	A	3	21	3	450	179	-222	-957	[419,150,478,211]	816	0.1976	79	0.02866	3	3	A	79	798.7	10.33	1773
	103	WT	A	3	21	4	975	214	-122	-964	[936,173,1021,258]	1582	0.2854	98	0.01981	4	4	A	98	1001	16.14	1943
	104	WT	A	3	21	5	216	594	-266	-1035	[184,561,251,627]	1033	0.2086	87	0.02521	7	5	A	87	989	11.87	2122
	105	WT	A	3	21	6	784	967	-159	-1107	[754,938,814,1001]	521	0.1052	82	0.02982	13	9	A	82	501.1	6.354	1367
	106	WT	A	3	21	7	368	1037	-238	-1119	[339,1008,397,1064]	406	0.0927	82	0.03226	14	10	A	82	457.4	4.951	1267
	107	WT	A	3	22	1	831	87	57	-939	[797,52,876,122]	667	0.1358	75	0.01928	1	1	B	75	675.7	8.893	1514
	108	WT	A	3	22	2	911	383	71	-996	[873,348,953,420]	1233	0.1854	116	0.02578	2	2	A	116	688.1	10.63	1602
	109	WT	A	3	22	3	614	1033	15	-1118	[588,998,648,1062]	741	0.2276	69	0.02478	4	3	A	69	922.6	10.74	1780
	110	WT	A	3	23	1	743	442	244	-1007	[712,412,777,475]	381	0.07197	56	0.01795	3	2	B	56	437.6	6.804	1192
	111	WT	A	3	23	2	1024	760	297	-1068	[996,734,1052,791]	934	0.301	58	0.02342	4	3	A	58	1166	16.1	2212
	112	WT	A	3	23	3	980	848	288	-1084	[944,814,1014,885]	620	0.1117	83	0.02196	6	5	B	83	567.9	7.47	1379
	113	WT	A	3	24	1	928	71	484	-937	[897,41,957,104]	601	0.1502	64	0.02377	2	1	A	64	558.2	9.391	1342
	114	WT	A	3	24	2	504	117	404	-945	[474,89,533,150]	595	0.1406	67	0.02541	3	2	A	67	472.6	8.881	1231
	115	WT	A	3	24	3	814	162	463	-954	[782,134,849,194]	392	0.08996	63	0.02234	4	3	A	63	461.6	6.222	1191
	116	WT	A	3	24	4	346	411	374	-1001	[315,376,385,444]	832	0.1444	88	0.02495	5	4	A	88	521.3	9.455	1331
	117	WT	A	3	24	5	707	571	442	-1032	[677,542,738,604]	802	0.1779	80	0.02865	6	5	A	80	683.9	10.03	1644
	118	WT	A	3	25	1	253	313	561	-982	[218,282,289,350]	797	0.1501	107	0.02858	2	2	A	107	588.4	7.449	1330
	119	WT	A	3	25	2	344	386	577	-996	[307,359,376,416]	336	0.1163	18	0.006303	3	3	B	18	516.4	18.67	1273
	120	WT	A	3	25	3	356	495	580	-1017	[325,464,386,527]	767	0.1701	87	0.02864	4	4	A	87	559.1	8.816	1350
	121	WT	A	3	25	4	194	566	550	-1030	[166,537,224,597]	299	0.08874	59	0.02371	5	5	A	59	467.2	5.068	1203
	122	RR	C	3	1	1	422	673	-22	-231	[388,636,459,714]	266	0.02893	67	0.01632	6	3	B	67	374.8	3.97	1216
	123	RR	C	3	1	2	1000	966	87	-286	[967,934,1035,998]	410	0.05681	58	0.01764	8	5	B	58	391.9	7.069	1253
	124	RR	C	3	3	1	811	147	255	-131	[757,116,843,181]	267	0.04661	40	0.01047	4	3	B	40	403.7	6.675	1252
	125	RR	C	3	3	2	659	287	228	-157	[623,248,697,319]	109	0.01604	19	0.005327	7	6	B	19	364.7	5.737	1113
	126	RR	C	3	3	3	1009	651	294	-227	[965,617,1044,685]	1215	0.1759	93	0.02313	9	8	A	93	645.4	13.06	1684
	127	RR	C	3	3	4	70	689	115	-234	[23,657,106,729]	113	0.0177	33	0.00795	13	12	B	33	374.3	3.424	1085
	128	RR	C	3	3	5	291	926	158	-278	[259,889,323,962]	350	0.053	69	0.02015	15	14	B	69	408.2	5.072	1198
	129	RR	C	3	4	1	699	183	440	-137	[663,147,735,217]	74	0.009588	29	0.007895	2	2	B	29	356.1	2.552	1103
	130	RR	C	3	4	2	200	279	346	-156	[167,245,233,323]	393	0.07077	72	0.02026	4	4	B	72	401.3	5.458	1198
	131	RR	C	3	4	3	403	371	383	-173	[335,336,440,412]	377	0.04507	47	0.01108	6	6	B	47	373.9	8.021	1166
	132	RR	C	3	4	4	1010	462	500	-191	[974,427,1048,499]	393	0.04977	78	0.02095	9	9	B	78	404.6	5.038	1244
	133	RR	C	3	4	5	886	660	476	-229	[847,622,924,704]	406	0.04163	81	0.01727	10	10	B	81	371.9	5.012	1186
	134	RR	C	3	4	6	954	675	489	-231	[923,645,985,708]	516	0.09811	67	0.02282	11	11	A	67	474.4	7.701	1375
	135	RR	C	3	4	7	839	740	467	-244	[807,703,871,776]	67	0.01014	19	0.005677	12	12	B	19	381.7	3.526	1160
	136	RR	C	3	4	8	564	763	415	-248	[531,734,599,793]	324	0.05043	59	0.01983	13	13	B	59	393	5.492	1244
	137	RR	C	3	4	9	1038	904	504	-275	[1000,871,1074,939]	548	0.1829	47	0.01271	15	15	B	47	441.9	11.66	1312
	138	RR	C	3	5	1	408	140	590	-129	[374,107,442,175]	707	0.1312	76	0.02155	3	3	A	76	519.1	9.303	1378
	139	RR	C	3	5	2	334	737	575	-243	[286,696,376,779]	211	0.01956	79	0.01584	5	5	B	79	358.6	2.671	1127
	140	RR	C	3	5	3	475	925	603	-278	[431,887,521,963]	638	0.05657	88	0.01692	6	6	B	88	384	7.25	1220
	141	RR	C	3	6	1	329	68	576	-321	[293,38,364,113]	650	0.1639	89	0.02497	3	2	A	89	537.5	7.303	1261
	142	RR	C	3	6	2	999	133	702	-333	[960,92,1039,174]	106	0.01116	49	0.0105	5	4	B	49	331.1	2.163	996.3
	143	RR	C	3	6	3	862	289	676	-363	[826,252,897,329]	135	0.01692	44	0.01024	7	5	B	44	369.4	3.068	1081
	144	RR	C	3	6	4	562	454	619	-394	[528,419,598,488]	66	0.008305	36	0.01009	12	8	B	36	331.7	1.833	1079
	145	RR	C	3	6	5	174	553	545	-412	[132,520,205,586]	148	0.02088	37	0.01101	13	9	B	37	356.6	4	1110
	146	RR	C	3	6	6	198	836	550	-466	[161,802,232,871]	612	0.09275	78	0.0212	16	12	B	78	427	7.846	1276
	147	RR	C	3	6	7	537	844	616	-464	[505,760,581,879]	1228	0.13	116	0.0189	17	13	B	116	472.7	10.59	1324
	148	RR	C	3	7	1	691	776	439	-455	[658,744,726,810]	36	0.005736	18	0.005602	18	14	B	18	319.6	2	1007
	149	RR	C	3	7	2	485	841	400	-467	[447,805,522,878]	303	0.03466	52	0.01322	19	15	B	52	350.3	5.827	1135
	150	RR	C	3	8	1	402	94	179	-326	[366,61,436,132]	196	0.02742	49	0.01321	1	1	B	49	340.6	4	1033
	151	RR	C	3	8	2	325	378	164	-379	[295,337,354,418]	175	0.02417	55	0.01544	8	7	B	55	348.4	3.182	1112
	152	RR	C	3	8	3	688	813	233	-462	[654,780,722,849]	733	0.09951	93	0.02529	10	9	A	93	432.8	7.882	1257
	153	RR	C	3	8	4	311	879	161	-476	[276,853,339,916]	146	0.03113	32	0.01149	11	10	B	32	375.8	4.563	1130
	154	RR	C	3	8	5	623	883	221	-476	[592,855,651,914]	269	0.08084	39	0.01545	12	11	B	39	471.9	6.897	1273
	155	RR	C	3	9	1	388	236	-28	-352	[352,198,431,280]	367	0.04305	71	0.01559	3	2	B	71	411.5	5.169	1160
	156	RR	C	3	9	2	547	317	2	-368	[514,285,581,352]	62	0.01145	21	0.006454	5	4	B	21	390.1	2.952	1129
	157	RR	C	3	9	3	529	879	-2	-475	[498,848,564,912]	154	0.02563	35	0.01093	9	7	B	35	368.6	4.4	1153
	158	RR	C	3	10	1	101	330	-288	-370	[66,292,138,366]	255	0.03874	58	0.0148	7	5	B	58	383.7	4.397	1143
	159	RR	C	3	10	2	572	583	-199	-418	[533,545,609,622]	665	0.07283	89	0.02002	9	7	B	89	384.7	7.472	1176
	160	RR	C	3	10	3	506	704	-211	-441	[483,681,533,728]	63	0.02107	16	0.008252	12	9	B	16	431.2	3.938	1199
	161	RR	C	3	10	4	242	749	-262	-450	[211,718,276,783]	139	0.02785	35	0.01283	15	11	B	35	396.8	3.971	1161
	162	RR	C	3	10	5	875	779	-142	-456	[845,750,905,814]	128	0.02458	30	0.01018	16	12	B	30	383	4.267	1106
	163	RR	C	3	10	6	261	798	-259	-459	[222,769,290,827]	153	0.03197	40	0.01422	17	13	B	40	410.1	3.825	1183
	164	RR	C	3	10	7	86	909	-291	-480	[45,867,126,950]	1022	0.0974	99	0.01962	19	15	B	99	457.8	10.32	1386
	165	RR	C	3	10	8	828	914	-150	-482	[796,884,861,952]	195	0.02941	56	0.01789	20	16	B	56	362	3.482	1125
	166	RR	C	3	11	1	594	54	-195	-523	[557,19,631,88]	152	0.02268	35	0.009429	3	3	B	35	351.2	4.343	1064
	167	RR	C	3	11	2	361	195	-239	-550	[323,159,398,239]	319	0.03049	79	0.01729	4	4	B	79	342.5	4.038	1164
	168	RR	C	3	11	3	710	229	-173	-557	[669,196,744,266]	218	0.03391	48	0.01207	5	5	B	48	400.4	4.542	1111
	169	RR	C	3	11	4	900	359	-137	-581	[870,325,930,391]	120	0.02115	37	0.01258	7	7	B	37	344.2	3.243	1093
	170	RR	C	3	11	5	72	406	-294	-589	[41,365,103,441]	689	0.08693	69	0.01838	8	8	B	69	415.4	9.986	1308
	171	RR	C	3	11	6	995	478	-118	-604	[964,445,1033,517]	77	0.01008	30	0.007953	9	9	B	30	366.9	2.567	1099
	172	RR	C	3	11	7	603	492	-193	-606	[567,460,636,524]	87	0.01346	39	0.01163	10	10	B	39	345.5	2.231	1068
	173	RR	C	3	11	8	380	537	-235	-615	[351,508,414,569]	226	0.04494	49	0.0173	11	11	B	49	396.2	4.612	1143
	174	RR	C	3	11	9	917	548	-132	-617	[890,513,962,586]	311	0.04306	66	0.01729	12	12	B	66	378.2	4.712	1151
	175	RR	C	3	11	10	184	635	-272	-633	[153,603,215,669]	177	0.03284	35	0.0114	13	13	B	35	370	5.057	1169
	176	RR	C	3	11	11	241	789	-262	-662	[207,748,275,826]	242	0.03513	50	0.01285	14	14	B	50	361.3	4.84	1122
	177	RR	C	3	11	12	691	891	-176	-682	[661,861,723,927]	838	0.1708	83	0.02568	16	16	A	83	480.4	10.1	1381
	178	RR	C	3	12	1	142	482	-75	-604	[109,451,181,514]	421	0.07261	73	0.02111	4	3	B	73	419.6	5.767	1177
	179	RR	C	3	12	2	250	715	-59	-649	[173,687,279,746]	314	0.03623	64	0.01499	7	6	B	64	383.7	4.906	1168
	180	RR	C	3	12	3	533	816	-1	-667	[495,777,576,851]	809	0.08339	90	0.01942	9	8	B	90	386.8	8.989	1235
	181	RR	C	3	13	1	877	180	269	-547	[842,135,910,218]	180	0.02523	12	0.00306	2	2	B	12	336	15	1031
	182	RR	C	3	13	2	680	506	231	-609	[642,474,708,539]	15	0.002506	7	0.002262	5	5	B	7	350.1	2.143	1048
	183	RR	C	3	13	3	650	572	226	-621	[611,532,687,605]	53	0.009236	17	0.005085	7	7	B	17	365.6	3.118	1072
	184	RR	C	3	13	4	756	860	246	-676	[722,826,791,897]	838	0.1238	79	0.02112	10	10	A	79	489.8	10.61	1326
	185	RR	C	3	13	5	221	1034	145	-709	[188,993,257,1067]	152	0.02754	28	0.007433	11	11	B	28	392.3	5.429	1088
	186	RR	C	3	14	1	505	354	404	-578	[478,309,533,384]	494	0.08851	56	0.01724	4	4	B	56	407.1	8.821	1182
	187	RR	C	3	14	2	152	548	337	-617	[120,519,187,585]	228	0.04067	44	0.01333	5	5	B	44	346.9	5.182	1057
	188	RR	C	3	14	3	565	579	415	-622	[528,540,602,615]	134	0.01927	49	0.01188	6	6	B	49	385.6	2.735	1104
	189	RR	C	3	14	4	840	651	466	-637	[798,618,875,692]	268	0.03328	61	0.01405	8	8	B	61	363.7	4.393	1078
	190	RR	C	3	14	5	189	915	343	-686	[158,881,219,951]	486	0.07595	87	0.02758	10	10	A	87	386.7	5.586	1230
	191	RR	C	3	14	6	717	1047	444	-712	[687,1018,759,1077]	123	0.01753	46	0.01442	15	14	B	46	342.8	2.674	1108
	192	RR	C	3	15	1	544	476	616	-603	[508,441,579,511]	193	0.03747	32	0.01039	5	4	B	32	338.4	6.031	968.1
	193	RR	C	3	15	2	684	776	642	-660	[651,742,718,811]	450	0.07538	83	0.02453	9	8	A	83	384.2	5.422	1084
	194	RR	C	3	16	1	469	117	602	-741	[436,87,504,163]	74	0.01031	31	0.008079	1	1	B	31	320.7	2.387	938.6
	195	RR	C	3	16	2	363	327	582	-780	[325,290,409,366]	670	0.0865	92	0.0186	3	3	B	92	380.7	7.283	1051
	196	RR	C	3	16	3	460	830	600	-875	[427,800,492,864]	118	0.02266	32	0.01073	5	5	B	32	335.5	3.688	979.6
	197	RR	C	3	17	1	122	210	332	-760	[89,179,165,284]	379	0.1086	36	0.00708	3	3	B	36	479.5	10.53	1301
	198	RR	C	3	17	2	917	724	481	-855	[880,683,954,761]	89	0.01038	42	0.009779	7	7	B	42	335.5	2.119	1029
	199	RR	C	3	17	3	103	724	327	-855	[67,689,138,763]	739	0.1104	64	0.01583	8	8	B	64	427.4	11.55	1269
	200	RR	C	3	17	4	134	803	333	-870	[102,772,164,836]	634	0.1038	75	0.02357	10	10	A	75	466.8	8.453	1314
	201	RR	C	3	17	5	164	1004	339	-908	[128,965,210,1040]	103	0.01202	43	0.01025	13	13	B	43	347.6	2.395	1089
	202	RR	C	3	18	1	900	70	274	-731	[865,32,945,104]	424	0.06983	44	0.01078	2	1	B	44	384.6	9.636	1168
	203	RR	C	3	18	2	468	406	192	-795	[434,376,510,437]	380	0.07034	46	0.0138	7	6	B	46	384.5	8.261	1172
	204	RR	C	3	18	3	153	516	132	-815	[122,484,188,548]	487	0.07564	74	0.02403	8	7	A	74	402.9	6.581	1251
	205	RR	C	3	19	1	975	77	83	-733	[945,45,1009,115]	176	0.03105	33	0.01016	2	1	B	33	359.4	5.333	1039
	206	RR	C	3	19	2	119	754	-79	-861	[87,724,153,785]	57	0.009059	18	0.00612	9	8	B	18	332.4	3.167	1059
	207	RR	C	3	19	3	642	778	19	-866	[596,740,681,818]	414	0.05321	64	0.01306	10	9	B	64	417.8	6.469	1234
	208	RR	C	3	19	4	557	814	3	-872	[524,782,590,847]	169	0.0219	33	0.01003	11	10	B	33	359.1	5.121	1167
	209	RR	C	3	19	5	866	919	62	-892	[834,887,901,953]	200	0.02922	48	0.01405	12	11	B	48	373.6	4.167	1179
	210	RR	C	3	20	1	160	278	-277	-770	[120,243,196,313]	739	0.0945	73	0.01855	3	3	B	73	423.2	10.12	1293
	211	RR	C	3	20	2	115	660	-285	-843	[85,633,147,698]	55	0.01485	12	0.004312	14	13	B	12	415.4	4.583	1154
	212	RR	C	3	21	1	849	234	-141	-965	[810,174,940,268]	1275	0.1337	86	0.01182	3	3	B	86	874.7	14.83	2198
	213	RR	C	3	21	2	365	313	-238	-982	[332,282,398,345]	96	0.01593	38	0.012	4	4	B	38	358.7	2.526	1058
	214	RR	C	3	21	3	585	418	-197	-1002	[549,376,621,456]	413	0.05659	68	0.01627	5	5	B	68	410.8	6.074	1156
	215	RR	C	3	21	4	67	542	-295	-1025	[24,501,107,582]	715	0.06428	101	0.01968	6	6	B	101	389.1	7.079	1225
	216	RR	C	3	21	5	449	653	-223	-1047	[414,615,487,686]	446	0.08236	51	0.01475	8	8	B	51	428.6	8.745	1226
	217	RR	C	3	21	6	1005	708	-116	-1058	[974,678,1041,739]	73	0.01215	36	0.01224	9	9	B	36	339.6	2.028	1071
	218	RR	C	3	21	7	976	901	-122	-1094	[946,870,1006,938]	83	0.01597	30	0.01014	12	12	B	30	369.7	2.767	1122
	219	RR	C	3	21	8	396	906	-231	-1095	[365,877,439,939]	814	0.1436	79	0.02328	13	13	A	79	543.9	10.3	1418
	220	RR	C	3	21	9	953	969	-126	-1107	[917,937,992,1004]	265	0.03476	56	0.01479	14	14	B	56	398.9	4.732	1184
	221	RR	C	3	22	1	291	332	-47	-985	[256,294,328,370]	758	0.127	92	0.02282	1	1	A	92	553.5	8.239	1407
	222	RR	C	3	22	2	560	449	4	-1008	[520,411,613,487]	68	0.007131	33	0.006898	2	2	B	33	348.8	2.061	1061
	223	RR	C	3	22	3	887	695	66	-1056	[854,664,928,737]	314	0.04928	54	0.01526	4	4	B	54	394.9	5.815	1172
	224	RR	C	3	22	4	703	806	31	-1075	[662,763,753,845]	721	0.08926	97	0.01848	5	5	B	97	432.6	7.433	1302
	225	RR	C	3	22	5	868	895	62	-1093	[832,857,902,931]	429	0.04916	78	0.01984	6	6	B	78	383.8	5.5	1229
	226	RR	C	3	22	6	385	953	-29	-1103	[348,919,428,988]	527	0.0772	88	0.02162	7	7	B	88	426.7	5.989	1185
	227	RR	C	3	23	1	758	62	240	-934	[634,38,781,90]	675	0.2785	32	0.009589	1	1	A	32	770.8	21.09	1824
	228	RR	C	3	23	2	707	271	237	-974	[675,232,739,302]	192	0.03237	49	0.01501	4	4	B	49	385.4	3.918	1095
	229	RR	C	3	23	3	1046	503	301	-1019	[1015,473,1077,539]	751	0.1219	75	0.02433	6	6	A	75	477.6	10.01	1347
	230	RR	C	3	23	4	670	588	229	-1035	[626,543,711,640]	401	0.04773	62	0.01266	7	7	B	62	376.3	6.468	1202
	231	RR	C	3	23	5	508	821	199	-1078	[468,781,547,860]	379	0.04468	69	0.01523	11	11	B	69	370.9	5.493	1136
	232	RR	C	3	24	1	467	233	396	-967	[422,196,508,281]	533	0.1858	53	0.01273	3	3	B	53	450.7	10.06	1270
	233	RR	C	3	24	2	447	353	393	-990	[412,316,477,390]	31	0.005417	7	0.002191	5	5	B	7	376.7	4.429	1038
	234	RR	C	3	24	3	43	557	316	-1028	[4,523,78,593]	187	0.02487	53	0.01416	7	7	B	53	352.4	3.528	1052
	235	RR	C	3	24	4	788	743	457	-1064	[750,708,823,783]	176	0.02744	50	0.01253	10	10	B	50	371.8	3.52	1098
	236	RR	C	3	24	5	692	829	439	-1081	[661,799,726,862]	38	0.01185	6	0.002127	12	12	B	6	469	6.333	1161
	237	RR	C	3	24	6	821	949	464	-1103	[786,914,857,987]	153	0.01925	37	0.00962	13	13	B	37	363	4.135	1130
	238	RR	C	3	25	1	537	249	614	-970	[497,215,576,284]	17	0.002062	11	0.002905	4	2	B	11	309.3	1.545	969.1
	239	RR	C	3	25	2	221	379	555	-995	[185,345,256,417]	875	0.1385	88	0.02244	5	3	A	88	506.9	9.943	1324
	240	RR	C	3	25	3	132	772	537	-1069	[97,738,169,818]	73	0.01744	22	0.006137	7	5	B	22	364.4	3.318	1015
	241	RR	C	3	25	4	534	829	613	-1080	[493,794,568,864]	717	0.09573	98	0.02513	8	6	A	98	415.7	7.316	1279
	242	RR	C	3	25	5	353	901	580	-1094	[320,870,387,936]	242	0.03516	68	0.02001	9	7	B	68	349.1	3.559	1112
	243	RR	D	3	1	1	981	183	84	-138	[948,152,1020,216]	105	0.01688	23	0.007429	3	2	B	23	382.1	4.565	1188
	244	RR	D	3	1	2	736	321	38	-164	[703,289,778,354]	178	0.04187	39	0.011	7	6	B	39	458.2	4.564	1244
	245	RR	D	3	1	3	254	562	-54	-209	[222,527,290,599]	217	0.04327	40	0.01244	10	9	B	40	436.7	5.425	1258
	246	RR	D	3	1	4	175	555	-70	-208	[139,524,208,593]	592	0.08661	68	0.01888	11	10	B	68	474.5	8.706	1385
	247	RR	D	3	1	5	85	635	-86	-223	[53,608,114,668]	79	0.01688	18	0.00699	13	11	B	18	393.3	4.389	1197
	248	RR	D	3	1	6	144	709	-75	-237	[111,678,175,743]	114	0.01861	27	0.009646	15	13	B	27	366	4.222	1182
	249	RR	D	3	1	7	929	804	74	-256	[898,777,958,833]	158	0.03148	32	0.01322	18	16	B	32	377.4	4.938	1253
	250	RR	D	3	2	1	264	49	-257	-112	[227,10,311,89]	10	0.0009934	6	0.001398	1	1	B	6	316.6	1.667	1060
	251	RR	D	3	2	2	273	557	-256	-208	[236,525,305,590]	189	0.04111	51	0.01579	5	5	B	51	388.7	3.706	1226
	252	RR	D	3	2	3	297	762	-251	-247	[268,734,326,792]	231	0.03934	59	0.02309	8	7	A	59	360.6	3.915	1188
	253	RR	D	3	2	4	433	925	-225	-278	[393,887,473,963]	384	0.04195	93	0.02084	11	10	B	93	376.3	4.129	1229
	254	RR	D	3	3	1	591	869	214	-268	[553,838,625,902]	584	0.112	68	0.01984	5	3	A	68	475.6	8.588	1301
	255	RR	D	3	3	2	852	918	265	-277	[812,885,891,951]	115	0.01991	34	0.00914	6	4	B	34	398.9	3.382	1151
	256	RR	D	3	3	3	105	927	123	-278	[69,889,144,966]	365	0.05762	43	0.01021	7	5	B	43	403.4	8.488	1140
	257	RR	D	3	4	1	413	196	386	-140	[373,163,448,231]	492	0.1143	54	0.01445	4	2	B	54	656.8	9.111	1582
	258	RR	D	3	4	2	144	626	335	-221	[109,596,174,657]	369	0.05836	56	0.01864	12	9	B	56	381	6.589	1174
	259	RR	D	3	4	3	917	795	482	-254	[879,756,954,835]	196	0.0251	46	0.01049	13	10	B	46	389.1	4.261	1156
	260	RR	D	3	4	4	329	914	376	-280	[300,883,418,1018]	190	0.04547	38	0.006122	15	11	B	38	499.3	5	1255
	261	RR	D	3	4	5	586	915	419	-277	[554,883,617,950]	105	0.01525	43	0.01394	16	12	B	43	348.8	2.442	1113
	262	RR	D	3	5	1	302	228	570	-146	[266,178,338,265]	198	0.02602	58	0.01483	2	2	B	58	378.9	3.414	1146
	263	RR	D	3	5	2	991	440	702	-187	[958,404,1035,489]	178	0.02049	55	0.01266	4	4	B	55	369.7	3.236	1177
	264	RR	D	3	5	3	552	967	615	-288	[498,943,578,1005]	116	0.0288	17	0.005185	11	10	B	17	411.5	6.824	1160
	265	RR	D	3	6	1	605	39	629	-315	[568,2,650,79]	590	0.07547	80	0.017	1	1	B	80	410.7	7.375	1128
	266	RR	D	3	6	2	187	305	548	-366	[155,276,218,340]	45	0.007463	22	0.007368	3	3	B	22	349.9	2.045	1076
	267	RR	D	3	6	3	525	604	612	-423	[496,573,554,645]	225	0.04143	43	0.01422	6	6	B	43	363.7	5.233	1130
	268	RR	D	3	6	4	808	898	666	-478	[776,869,837,928]	112	0.02344	26	0.009905	7	7	B	26	395.7	4.308	1135
	269	RR	D	3	6	5	710	979	647	-494	[675,947,742,1022]	321	0.04397	15	0.004254	8	8	B	15	359.2	21.4	1194
	270	RR	D	3	7	1	604	227	423	-351	[578,200,634,256]	323	0.08981	36	0.01556	2	1	B	36	436.1	8.972	1267
	271	RR	D	3	7	2	587	331	413	-367	[473,275,616,366]	1115	0.07345	49	0.007424	3	2	B	49	341.4	22.76	1351
	272	RR	D	3	7	3	894	368	478	-378	[861,334,929,403]	169	0.02551	28	0.00787	4	3	B	28	342.7	6.036	1053
	273	RR	D	3	7	4	923	845	483	-469	[889,813,957,891]	233	0.03204	56	0.01488	7	4	B	56	377.5	4.161	1125
	274	RR	D	3	7	5	470	952	397	-489	[431,915,512,996]	942	0.1485	111	0.0229	8	5	B	111	483.7	8.486	1385
	275	RR	D	3	8	1	247	42	150	-316	[210,6,283,79]	307	0.03057	83	0.02056	2	2	B	83	342.9	3.699	1154
	276	RR	D	3	8	2	188	114	137	-329	[141,66,221,149]	815	0.1151	107	0.0245	3	3	B	107	443.3	7.617	1273
	277	RR	D	3	8	3	394	167	178	-339	[365,138,426,199]	94	0.01728	25	0.009081	5	5	B	25	331.1	3.76	1023
	278	RR	D	3	8	4	732	213	241	-348	[695,175,771,249]	204	0.03716	37	0.009563	7	7	B	37	387.7	5.514	1112
	279	RR	D	3	8	5	527	432	202	-390	[488,391,564,476]	332	0.03958	72	0.01604	11	11	B	72	416.2	4.611	1202
	280	RR	D	3	8	6	130	762	127	-452	[98,731,161,794]	211	0.03657	60	0.02034	16	15	B	60	384.7	3.517	1176
	281	RR	D	3	8	7	176	957	136	-489	[142,924,215,991]	438	0.06229	78	0.02047	17	16	B	78	403.4	5.615	1223
	282	RR	D	3	9	1	45	136	-94	-333	[4,101,81,173]	414	0.06578	83	0.02035	2	1	B	83	397.9	4.988	1095
	283	RR	D	3	9	2	194	149	-65	-336	[161,115,228,185]	458	0.05971	104	0.02776	3	2	A	104	377.8	4.404	1184
	284	RR	D	3	9	3	433	277	-20	-361	[397,239,470,316]	149	0.01703	56	0.01354	5	3	B	56	344.8	2.661	1069
	285	RR	D	3	9	4	680	290	27	-363	[646,252,720,325]	492	0.1119	53	0.01363	6	4	B	53	568.4	9.283	1351
	286	RR	D	3	9	5	747	749	39	-450	[710,711,787,788]	420	0.05899	82	0.01821	12	10	B	82	404.7	5.122	1155
	287	RR	D	3	10	1	671	684	-180	-438	[628,647,710,722]	570	0.09135	60	0.01445	6	6	B	60	420.7	9.5	1215
	288	RR	D	3	10	2	222	879	-266	-474	[181,839,257,914]	274	0.0369	53	0.01245	9	9	B	53	380.9	5.17	1160
	289	RR	D	3	10	3	878	1027	-140	-503	[843,991,927,1064]	722	0.07259	116	0.02328	11	11	B	116	398.3	6.224	1233
	290	RR	D	3	10	4	93	1024	-290	-502	[61,992,125,1060]	127	0.02047	39	0.01224	12	12	B	39	387.4	3.256	1167
	291	RR	D	3	11	1	778	207	-159	-552	[740,171,815,245]	569	0.08378	69	0.01579	2	2	B	69	463.5	8.246	1292
	292	RR	D	3	11	2	205	537	-268	-615	[170,502,241,573]	372	0.05368	57	0.01529	5	5	B	57	397	6.526	1255
	293	RR	D	3	11	3	214	645	-266	-634	[179,609,249,678]	571	0.08818	67	0.01874	6	6	B	67	430	8.522	1303
	294	RR	D	3	11	4	93	709	-290	-647	[62,678,129,741]	340	0.04855	75	0.02353	7	7	B	75	397.4	4.533	1276
	295	RR	D	3	12	1	574	82	7	-529	[537,44,611,126]	883	0.1184	86	0.01861	2	1	B	86	490.7	10.27	1330
	296	RR	D	3	12	2	281	130	-49	-538	[251,100,309,162]	84	0.01928	25	0.009527	3	2	B	25	391.2	3.36	1105
	297	RR	D	3	12	3	857	301	62	-570	[823,269,941,335]	190	0.02662	34	0.009442	7	6	B	34	377.9	5.588	1133
	298	RR	D	3	12	4	210	548	-63	-617	[175,515,242,584]	649	0.09852	78	0.02256	12	10	A	78	424.9	8.321	1194
	299	RR	D	3	12	5	943	695	77	-645	[907,659,984,732]	124	0.02777	30	0.007758	13	11	B	30	487.1	4.133	1244
	300	RR	D	3	12	6	245	966	-56	-696	[208,928,283,1007]	813	0.1144	95	0.01973	16	14	B	95	791.4	8.558	1839
	301	RR	D	3	13	1	417	280	182	-565	[371,247,455,309]	291	0.05226	17	0.004813	2	2	B	17	368.1	17.12	1118
	302	RR	D	3	13	2	509	309	199	-571	[470,266,546,346]	224	0.0287	55	0.01253	3	3	B	55	370.5	4.073	1122
	303	RR	D	3	13	3	243	344	151	-580	[204,307,303,417]	838	0.08817	110	0.01856	4	4	B	110	484.5	7.618	1303
	304	RR	D	3	13	4	863	349	266	-579	[832,318,894,386]	147	0.02403	37	0.01137	5	5	B	37	375	3.973	1135
	305	RR	D	3	13	5	958	438	286	-602	[912,378,1018,551]	1277	0.1253	80	0.007726	7	7	B	80	1124	15.96	2485
	306	RR	D	3	13	6	303	656	160	-637	[266,620,356,695]	160	0.02217	33	0.007309	8	8	B	33	388.5	4.848	1133
	307	RR	D	3	13	7	979	796	288	-663	[948,756,1011,827]	435	0.08119	70	0.02149	11	11	A	70	414.8	6.214	1220
	308	RR	D	3	13	8	497	963	197	-696	[462,930,540,1010]	271	0.05008	49	0.01445	13	13	B	49	397.9	5.531	1183
	309	RR	D	3	14	1	975	92	493	-531	[939,57,1011,133]	422	0.07089	75	0.01788	2	2	B	75	414.7	5.627	1136
	310	RR	D	3	14	2	435	139	390	-539	[409,115,463,164]	41	0.01325	12	0.006079	3	3	B	12	410.4	3.417	1107
	311	RR	D	3	14	3	364	160	378	-542	[332,104,406,195]	347	0.06814	61	0.01489	4	4	B	61	452	5.689	1174
	312	RR	D	3	14	4	918	288	483	-567	[888,247,986,319]	85	0.01025	29	0.008598	7	6	B	29	334.2	2.931	1126
	313	RR	D	3	14	5	76	317	322	-572	[43,281,110,351]	520	0.1312	59	0.01697	9	8	B	59	569.3	8.814	1371
	314	RR	D	3	14	6	137	619	334	-630	[104,584,171,653]	304	0.04338	66	0.01939	12	11	B	66	363.4	4.606	1116
	315	RR	D	3	14	7	386	734	381	-652	[352,701,419,772]	311	0.04614	86	0.02466	13	12	B	86	378.3	3.616	1139
	316	RR	D	3	14	8	577	827	416	-670	[535,792,613,864]	402	0.05156	92	0.0213	15	14	B	92	409.3	4.37	1256
	317	RR	D	3	14	9	66	940	320	-691	[35,908,100,972]	45	0.01539	12	0.003868	19	18	B	12	1486	3.75	2198
	318	RR	D	3	15	1	226	262	556	-562	[192,229,264,297]	205	0.03244	55	0.01555	4	4	B	55	373.6	3.727	1086
	319	RR	D	3	15	2	548	464	617	-602	[514,429,590,510]	379	0.04278	74	0.01742	5	5	B	74	386.2	5.122	1209
	320	RR	D	3	15	3	95	478	531	-603	[58,442,132,517]	298	0.05977	38	0.009577	6	6	B	38	453.4	7.842	1215
	321	RR	D	3	15	4	687	536	643	-614	[651,501,724,572]	132	0.01815	54	0.01379	8	8	B	54	365.9	2.444	1087
	322	RR	D	3	15	5	563	589	619	-624	[525,549,601,628]	381	0.04382	89	0.02036	9	9	B	89	384.4	4.281	1195
	323	RR	D	3	15	6	999	924	702	-688	[966,889,1035,959]	505	0.08183	66	0.01776	11	10	B	66	408.1	7.652	1274
	324	RR	D	3	16	1	229	110	556	-738	[191,68,266,148]	260	0.03025	74	0.01662	1	1	B	74	366.8	3.514	1107
	325	RR	D	3	16	2	511	359	610	-786	[481,324,540,389]	2	0.0003368	1	0.0003784	2	2	B	1	296.3	2	954.5
	326	RR	D	3	16	3	918	826	687	-875	[886,794,953,857]	62	0.01202	19	0.006016	5	5	B	19	411.9	3.263	1157
	327	RR	D	3	16	4	199	843	550	-877	[159,802,239,883]	151	0.01794	47	0.01046	7	7	B	47	374.5	3.213	1151
	328	RR	D	3	16	5	383	892	585	-887	[347,858,416,930]	276	0.03631	74	0.01963	8	8	B	74	384.4	3.73	1191
	329	RR	D	3	16	6	901	949	682	-898	[859,914,936,987]	562	0.0586	101	0.02315	10	10	B	101	395.2	5.564	1267
	330	RR	D	3	17	1	663	93	434	-736	[629,61,703,125]	110	0.01686	37	0.01036	2	1	B	37	342.3	2.973	1023
	331	RR	D	3	17	2	472	174	398	-750	[439,144,510,203]	62	0.01462	20	0.006828	4	3	B	20	403.6	3.1	1077
	332	RR	D	3	17	3	586	321	419	-779	[559,295,615,348]	102	0.02835	9	0.004018	7	5	B	9	375.2	11.33	1103
	333	RR	D	3	17	4	489	344	401	-784	[456,309,525,386]	625	0.1277	53	0.01266	8	6	B	53	447.1	11.79	1315
	334	RR	D	3	17	5	202	379	346	-790	[166,341,238,421]	167	0.0211	49	0.01103	9	7	B	49	364	3.408	1122
	335	RR	D	3	17	6	80	441	328	-799	[41,369,167,487]	808	0.07335	66	0.009894	10	8	B	66	457.7	12.24	1342
	336	RR	D	3	17	7	148	615	336	-834	[113,575,186,654]	90	0.01224	22	0.005066	16	14	B	22	377.3	4.091	1130
	337	RR	D	3	17	8	481	744	399	-859	[444,708,516,784]	265	0.02928	46	0.0113	17	15	B	46	399.5	5.761	1191
	338	RR	D	3	17	9	655	808	432	-871	[617,770,693,845]	462	0.04572	74	0.0165	18	16	B	74	354.1	6.243	1175
	339	RR	D	3	18	1	662	441	228	-801	[618,397,709,484]	1043	0.1177	104	0.01792	4	1	B	104	457.3	10.03	1345
	340	RR	D	3	18	2	865	540	267	-820	[828,508,902,572]	76	0.01276	23	0.006965	6	3	B	23	349.4	3.304	1078
	341	RR	D	3	18	3	172	669	135	-845	[138,636,204,711]	449	0.08432	65	0.01864	7	4	B	65	499.4	6.908	1337
	342	RR	D	3	18	4	969	802	286	-870	[934,769,1002,834]	77	0.01376	25	0.007436	8	5	B	25	366.9	3.08	1061
	343	RR	D	3	19	1	694	157	30	-748	[661,126,731,194]	89	0.01602	25	0.007301	2	1	B	25	372.9	3.56	1078
	344	RR	D	3	19	2	751	484	40	-810	[721,452,783,517]	522	0.1101	65	0.022	5	4	A	65	528.9	8.031	1361
	345	RR	D	3	19	3	449	687	-18	-848	[401,650,491,725]	199	0.02107	48	0.009921	6	5	B	48	366.8	4.146	1086
	346	RR	D	3	19	4	734	753	37	-861	[703,722,765,787]	450	0.08264	61	0.01904	7	6	B	61	445.9	7.377	1263
	347	RR	D	3	20	1	402	209	-231	-758	[369,178,437,252]	99	0.02307	21	0.006217	2	2	B	21	421.4	4.714	1142
	348	RR	D	3	20	2	227	472	-264	-807	[188,443,260,502]	175	0.02791	45	0.01561	3	3	B	45	369.6	3.889	1160
	349	RR	D	3	20	3	167	777	-275	-865	[133,744,211,813]	156	0.01716	57	0.01421	6	5	B	57	355.8	2.737	1157
	350	RR	D	3	21	1	264	494	-257	-1016	[224,457,307,530]	267	0.03097	60	0.01354	9	9	B	60	387.3	4.45	1189
	351	RR	D	3	21	2	105	659	-287	-1047	[75,628,141,689]	654	0.1239	58	0.02008	10	10	A	58	525.3	11.28	1428
	352	RR	D	3	21	3	347	1009	-242	-1113	[297,971,393,1043]	200	0.03924	26	0.006794	15	15	B	26	494.8	7.692	1351
	353	RR	D	3	22	1	805	54	51	-934	[768,18,844,95]	268	0.03531	56	0.01289	1	1	B	56	359.5	4.786	1037
	354	RR	D	3	22	2	823	505	54	-1019	[788,472,861,540]	97	0.01224	39	0.01052	6	6	B	39	343.6	2.487	1101
	355	RR	D	3	22	3	301	911	-45	-1096	[270,880,332,944]	172	0.02928	55	0.0178	9	9	B	55	378.1	3.127	1151
	356	RR	D	3	23	1	112	183	124	-958	[72,149,149,227]	252	0.03349	59	0.01374	1	1	B	59	369.3	4.271	1058
	357	RR	D	3	23	2	1044	457	301	-1010	[1012,426,1076,491]	235	0.03757	61	0.02008	6	6	B	61	386.6	3.852	1186
	358	RR	D	3	23	3	835	462	262	-1011	[807,430,880,503]	270	0.04402	60	0.01886	7	7	B	60	414.2	4.5	1221
	359	RR	D	3	23	4	196	602	140	-1037	[160,568,240,637]	925	0.1874	68	0.01643	9	9	A	68	602.1	13.6	1554
	360	RR	D	3	23	5	680	911	231	-1097	[642,877,713,954]	305	0.04032	54	0.0139	13	13	B	54	382	5.648	1191
	361	RR	D	3	23	6	239	955	148	-1104	[205,920,274,987]	285	0.05024	55	0.01591	15	15	B	55	410	5.182	1186
	362	RR	D	3	24	1	248	87	355	-939	[207,47,290,129]	662	0.09374	81	0.01613	1	1	B	81	396.8	8.173	1192
	363	RR	D	3	24	2	511	206	404	-963	[476,173,540,251]	43	0.01074	11	0.003468	5	5	B	11	415.4	3.909	1083
	364	RR	D	3	24	3	260	458	357	-1010	[223,419,300,506]	628	0.08771	94	0.01853	7	7	B	94	464.2	6.681	1359
	365	RR	D	3	24	4	901	651	479	-1047	[866,616,938,686]	836	0.1265	99	0.02524	10	10	A	99	494.1	8.444	1395
	366	RR	D	3	24	5	978	671	493	-1050	[944,639,1017,705]	144	0.02106	40	0.01098	11	11	B	40	374	3.6	1162
	367	RR	D	3	24	6	410	962	385	-1106	[374,930,448,1000]	390	0.06601	62	0.01589	12	12	B	62	418	6.29	1252
	368	RR	D	3	24	7	205	1016	346	-1116	[172,983,238,1052]	328	0.04629	70	0.021	14	14	B	70	377.6	4.686	1145
	369	RR	D	3	25	1	712	403	648	-1000	[679,370,752,441]	104	0.01865	18	0.005014	4	4	B	18	366.7	5.778	1128
	370	RR	D	3	25	2	993	495	701	-1017	[963,467,1025,524]	55	0.01205	21	0.008667	6	6	B	21	387.4	2.619	1146
	371	RR	D	3	25	3	792	952	664	-1104	[754,914,841,990]	587	0.06152	82	0.01635	9	9	B	82	416	7.159	1301
	372	RR	D	3	25	4	754	1022	655	-1117	[713,972,791,1062]	405	0.0461	90	0.019	10	10	B	90	383.3	4.5	1160
	373	DD	E	3	2	1	718	271	-171	-154	[676,233,758,309]	164	0.01714	30	0.006443	2	2	B	30	361.2	5.467	1132
	374	DD	E	3	3	1	979	503	287	-199	[927,472,1010,539]	320	0.04231	33	0.009325	6	4	B	33	355.6	9.697	1170
	375	DD	E	3	4	1	169	1021	340	-297	[134,984,210,1060]	146	0.01894	54	0.01328	11	10	B	54	374.4	2.704	1097
	376	DD	E	3	6	1	537	276	616	-360	[508,247,578,303]	0	0	0	0	3	3	B	0	NaN	NaN	NaN
	377	DD	E	3	6	2	316	340	573	-373	[288,311,347,381]	20	0.003345	8	0.002624	4	4	B	8	341.1	2.5	1042
	378	DD	E	3	6	3	552	1007	618	-499	[516,974,589,1041]	264	0.03083	69	0.01823	7	7	B	69	344.7	3.826	1121
	379	DD	E	3	6	4	625	1028	632	-503	[586,991,667,1067]	314	0.03896	61	0.01306	8	8	B	61	382.7	5.148	1122
	380	DD	E	3	7	1	588	574	419	-416	[556,537,624,601]	173	0.03554	34	0.01154	4	3	B	34	404.3	5.088	1151
	381	DD	E	3	7	2	543	638	411	-429	[514,607,574,668]	311	0.05438	37	0.01296	5	4	B	37	371.7	8.405	1167
	382	DD	E	3	7	3	741	943	448	-487	[702,903,778,982]	479	0.0506	75	0.01634	9	8	B	75	377.9	6.387	1206
	383	DD	E	3	8	1	636	542	223	-410	[594,501,676,580]	69	0.01021	25	0.005352	2	1	B	25	367.2	2.76	1074
	384	DD	E	3	9	1	926	353	74	-375	[891,317,964,387]	158	0.03438	40	0.01083	7	5	B	40	376.4	3.95	1007
	385	DD	E	3	9	2	326	644	-34	-432	[294,607,417,724]	599	0.04307	93	0.01173	8	6	B	93	352.3	6.441	1063
	386	DD	E	3	11	1	825	218	-151	-551	[798,126,860,253]	803	0.2689	65	0.01472	4	4	A	65	407.1	12.35	1363
	387	DD	E	3	11	2	347	788	-242	-662	[314,752,382,822]	408	0.05376	78	0.02267	7	7	B	78	366.1	5.231	1179
	388	DD	E	3	11	3	958	864	-126	-677	[921,817,996,906]	892	0.09914	94	0.01851	8	8	B	94	445	9.489	1274
	389	DD	E	3	12	1	311	123	-43	-536	[271,87,352,161]	121	0.01672	29	0.006642	1	1	B	29	336.5	4.172	934.8
	390	DD	E	3	12	2	899	216	68	-554	[855,174,943,260]	248	0.02011	40	0.007211	3	2	B	40	294.5	6.2	968.5
	391	DD	E	3	12	3	400	615	-27	-630	[356,582,437,649]	165	0.02137	16	0.004074	8	7	B	16	313.4	10.31	957.7
	392	DD	E	3	13	1	471	75	192	-527	[433,40,506,113]	268	0.03338	48	0.01232	1	1	B	48	347.8	5.583	1055
	393	DD	E	3	13	2	408	583	180	-623	[363,539,449,626]	605	0.05145	49	0.009449	5	4	B	49	343.3	12.35	1200
	394	DD	E	3	14	1	499	80	403	-528	[466,47,536,115]	35	0.00485	6	0.001646	1	1	B	6	323.3	5.833	965.5
	395	DD	E	3	15	1	795	168	664	-545	[758,134,838,203]	214	0.02868	53	0.01399	1	1	B	53	336.8	4.038	1018
	396	DD	E	3	15	2	619	296	630	-569	[574,258,657,337]	485	0.05211	82	0.01747	3	3	B	82	364.9	5.915	1136
	397	DD	E	3	16	1	214	162	554	-749	[177,125,252,202]	482	0.05625	58	0.01329	2	2	B	58	332.5	8.31	1030
	398	DD	E	3	16	2	262	511	563	-814	[228,473,301,547]	311	0.08149	21	0.005682	4	4	B	21	430.2	14.81	1089
	399	DD	E	3	16	3	585	561	624	-824	[543,522,631,599]	552	0.06369	91	0.01858	5	5	B	91	357.5	6.066	1055
	400	DD	E	3	16	4	336	926	576	-893	[297,887,376,970]	381	0.04115	84	0.01808	6	6	B	84	349.6	4.536	1035
	401	DD	E	3	18	1	309	115	162	-739	[278,84,340,145]	209	0.03915	22	0.007714	2	1	B	22	331.5	9.5	1058
	402	DD	E	3	18	2	314	1009	162	-909	[274,976,351,1044]	96	0.01609	29	0.007566	7	6	B	29	388.1	3.31	1098
	403	DD	E	3	19	1	356	727	-35	-855	[313,683,396,767]	147	0.01583	40	0.007799	4	4	B	40	354.6	3.675	1065
	404	DD	E	3	19	2	505	1026	-7	-913	[463,987,550,1071]	299	0.02851	64	0.01198	8	8	B	64	370.4	4.672	1154
	405	DD	E	3	21	1	328	253	-245	-971	[296,220,360,287]	106	0.01512	34	0.01087	2	2	B	34	333.1	3.118	1077
	406	DD	E	3	21	2	928	363	-131	-992	[895,330,962,395]	17	0.002615	10	0.003159	3	3	B	10	318.3	1.7	1008
	407	DD	E	3	21	3	216	949	-267	-1103	[175,922,245,979]	70	0.01319	30	0.01059	11	11	B	30	362.4	2.333	1109
	408	DD	E	3	22	1	262	427	-52	-1004	[223,384,302,468]	784	0.09324	85	0.01827	5	4	B	85	411.4	9.224	1206
	409	DD	E	3	22	2	406	497	-25	-1017	[364,457,447,535]	392	0.04386	71	0.01537	7	5	B	71	370.7	5.521	1151
	410	DD	E	3	22	3	541	776	1	-1070	[514,751,578,805]	10	0.00226	3	0.001234	9	7	B	3	340	3.333	1066
	411	DD	E	3	22	4	651	953	20	-1107	[613,923,682,1013]	703	0.0831	81	0.01827	11	9	B	81	390.5	8.679	1235
	412	DD	E	3	23	1	784	560	251	-1029	[749,525,820,600]	7	0.0007793	4	0.001052	5	4	B	4	290.6	1.75	975.2
	413	DD	E	3	23	2	168	749	135	-1065	[128,708,207,790]	511	0.06381	49	0.009969	7	6	B	49	404.2	10.43	1176
	414	DD	F	3	1	1	688	111	29	-123	[659,78,722,142]	8	0.001265	6	0.002174	1	1	B	6	332.2	1.333	1101
	415	DD	F	3	1	2	714	165	33	-134	[672,130,753,202]	22	0.00259	10	0.002526	2	2	B	10	374.3	2.2	1150
	416	DD	F	3	1	3	714	758	33	-248	[679,725,751,803]	435	0.07017	71	0.01805	5	5	B	71	426.2	6.127	1255
	417	DD	F	3	1	4	71	757	-90	-248	[29,727,99,798]	298	0.04569	64	0.0205	6	6	B	64	391.7	4.656	1232
	418	DD	F	3	2	1	203	898	-269	-273	[166,860,262,935]	984	0.1493	90	0.02036	4	4	B	90	582.5	10.93	1629
	419	DD	F	3	3	1	797	111	254	-122	[762,53,831,147]	410	0.05645	42	0.01001	1	1	B	42	359.2	9.762	1162
	420	DD	F	3	3	2	90	264	120	-153	[54,232,126,299]	50	0.00701	27	0.007576	2	2	B	27	337.1	1.852	1027
	421	DD	F	3	3	3	518	267	201	-153	[488,226,552,296]	140	0.0297	27	0.01067	3	3	B	27	346.2	5.185	1092
	422	DD	F	3	4	1	755	986	451	-290	[715,954,795,1019]	354	0.0575	49	0.01302	7	7	B	49	400.4	7.224	1178
	423	DD	F	3	5	1	988	336	700	-167	[956,309,1018,375]	64	0.01283	6	0.002349	2	2	B	6	343.7	10.67	1088
	424	DD	F	3	5	2	749	770	655	-249	[716,738,788,804]	99	0.01835	10	0.003034	5	5	B	10	361.7	9.9	1112
	425	DD	F	3	5	3	263	969	563	-286	[235,939,297,999]	20	0.003438	10	0.003526	7	7	B	10	345	2	1059
	426	DD	F	3	6	1	873	555	680	-413	[845,520,919,589]	35	0.005034	18	0.005228	4	4	B	18	357.4	1.944	1081
	427	DD	F	3	6	2	623	774	631	-455	[593,746,654,805]	92	0.01261	24	0.008475	5	5	B	24	324.3	3.833	1175
	428	DD	F	3	7	1	1032	463	503	-396	[994,428,1068,499]	246	0.03073	43	0.01095	4	4	B	43	346	5.721	1078
	429	DD	F	3	7	2	170	648	340	-431	[133,609,210,693]	938	0.1192	106	0.02176	5	5	B	106	545.4	8.849	1503
	430	DD	F	3	8	1	635	745	223	-450	[602,712,670,784]	393	0.04994	68	0.02005	1	1	B	68	370.9	5.779	1207
	431	DD	F	3	8	2	83	769	118	-454	[48,733,118,807]	1050	0.1413	82	0.01956	2	2	B	82	639.6	12.8	1637
	432	DD	F	3	8	3	790	981	253	-494	[759,949,823,1012]	75	0.01264	13	0.004278	3	3	B	13	370.5	5.769	1113
	433	DD	F	3	9	1	219	1036	-61	-504	[183,1001,257,1070]	1148	0.1894	78	0.02035	4	3	A	78	745.4	14.72	1728
	434	DD	F	3	10	1	579	175	-198	-341	[536,134,618,218]	106	0.0109	33	0.006209	1	1	B	33	334	3.212	1022
	435	DD	F	3	10	2	107	255	-286	-356	[76,217,143,286]	689	0.1191	77	0.02212	3	3	A	77	449.7	8.948	1365
	436	DD	F	3	10	3	764	517	-162	-406	[727,483,800,549]	224	0.1162	11	0.002829	5	5	B	11	547.2	20.36	1286
	437	DD	F	3	10	4	610	859	-192	-471	[572,821,649,901]	991	0.1042	84	0.01833	7	7	B	84	380.4	11.8	1220
	438	DD	F	3	11	1	643	696	-186	-645	[607,659,679,732]	372	0.04986	81	0.02157	5	3	B	81	374.1	4.593	1169
	439	DD	F	3	12	1	744	340	39	-577	[709,300,781,376]	0	0	0	0	4	4	B	0	NaN	NaN	NaN
	440	DD	F	3	12	2	230	390	-59	-586	[193,347,269,429]	114	0.01455	26	0.005837	5	5	B	26	337.5	4.385	1069
	441	DD	F	3	12	3	476	730	-12	-651	[438,695,511,767]	197	0.02327	65	0.01813	9	9	B	65	331.2	3.031	1114
	442	DD	F	3	13	1	473	83	192	-528	[435,44,510,119]	334	0.04677	79	0.019	1	1	B	79	375.4	4.228	1080
	443	DD	F	3	13	2	879	552	269	-617	[839,517,912,587]	96	0.0272	15	0.003998	3	2	B	15	423.4	6.4	1177
	444	DD	F	3	13	3	540	969	204	-696	[506,936,570,997]	190	0.04443	39	0.01564	7	6	B	39	359.9	4.872	1087
	445	DD	F	3	14	1	225	469	350	-602	[189,437,258,508]	57	0.03703	3	0.0008586	4	3	B	3	1038	19	1707
	446	DD	F	3	14	2	131	714	333	-648	[101,685,165,744]	230	0.03521	44	0.01497	5	4	B	44	349	5.227	1106
	447	DD	F	3	15	1	935	49	691	-522	[903,18,970,82]	52	0.008359	26	0.008296	2	1	B	26	329.9	2	1013
	448	DD	F	3	15	2	369	802	582	-664	[325,768,404,834]	698	0.09504	72	0.01942	7	4	B	72	424.8	9.694	1255
	449	DD	F	3	15	3	456	831	599	-671	[420,796,493,867]	152	0.02	42	0.01147	10	7	B	42	359.2	3.619	1132
	450	DD	F	3	15	4	150	940	541	-691	[113,906,193,977]	250	0.0335	51	0.01397	12	9	B	51	354.7	4.902	1118
	451	DD	F	3	16	1	757	518	662	-819	[726,494,848,574]	229	0.02131	47	0.009711	5	5	B	47	335.5	4.872	1172
	452	DD	F	3	16	2	852	951	679	-895	[825,889,929,978]	624	0.09583	20	0.004203	8	8	B	20	533.4	31.2	1523
	453	DD	F	3	17	1	250	135	357	-743	[214,99,310,169]	171	0.01913	44	0.009861	1	1	B	44	347.5	3.886	1070
	454	DD	F	3	17	2	968	566	491	-826	[938,537,997,597]	16	0.002792	7	0.002676	3	3	B	7	306.8	2.286	1026
	455	DD	F	3	17	3	599	742	425	-860	[565,716,681,783]	323	0.05783	42	0.009622	4	4	B	42	427	7.69	1173
	456	DD	F	3	18	1	571	498	211	-813	[538,465,605,536]	750	0.1317	65	0.01809	3	3	B	65	520.4	11.54	1399
	457	DD	F	3	18	2	411	513	181	-814	[372,467,447,551]	34	0.002777	17	0.003584	4	4	B	17	297.5	2	1063
	458	DD	F	3	19	1	895	999	67	-908	[855,958,936,1041]	446	0.04601	80	0.01646	3	3	B	80	375.9	5.575	1147
	459	DD	F	3	20	1	719	299	-171	-775	[680,258,761,344]	610	0.05536	107	0.02082	3	2	B	107	356.9	5.701	1147
	460	DD	F	3	20	2	309	652	-249	-842	[266,612,351,693]	758	0.07122	106	0.02152	6	5	B	106	387.1	7.151	1254
	461	DD	F	3	20	3	80	838	-292	-877	[49,813,110,869]	51	0.01235	24	0.009901	8	7	B	24	380.2	2.125	1112
	462	DD	F	3	20	4	149	880	-280	-885	[109,841,182,919]	17	0.002076	7	0.001744	9	8	B	7	335.9	2.429	1085
	463	DD	F	3	21	1	135	67	-281	-935	[76,26,182,109]	662	0.07186	104	0.01892	1	1	B	104	435.1	6.365	1184
	464	DD	F	3	21	2	719	477	-170	-1014	[690,451,756,503]	82	0.01486	33	0.013	5	5	B	33	338.7	2.485	1102
	465	DD	F	3	21	3	137	594	-281	-1035	[105,562,172,631]	162	0.02485	24	0.006952	6	6	B	24	362.7	6.75	1165
	466	DD	F	3	22	1	411	125	-24	-946	[367,85,451,166]	165	0.01624	56	0.0111	1	1	B	56	327.2	2.946	1026
	467	DD	F	3	22	2	489	128	-9	-948	[449,89,527,175]	58	0.00523	23	0.004713	2	2	B	23	309.1	2.522	1037
	468	DD	F	3	22	3	265	526	-52	-1021	[231,484,298,556]	29	0.004448	17	0.004889	6	5	B	17	315.1	1.706	996.7
	469	DD	F	3	22	4	261	728	-52	-1061	[224,693,302,770]	15	0.001633	9	0.002059	8	7	B	9	319.5	1.667	1033
	470	DD	F	3	22	5	133	766	-77	-1068	[100,731,166,800]	193	0.03465	33	0.009848	9	8	B	33	368.4	5.848	1094
	471	DD	F	3	22	6	355	862	-35	-1086	[318,823,391,901]	313	0.04581	37	0.008545	10	9	B	37	388.5	8.459	1161
	472	DD	F	3	23	1	926	331	278	-985	[890,294,958,363]	62	0.009513	26	0.007966	4	3	B	26	348	2.385	1077
	473	DD	F	3	23	2	949	543	282	-1026	[907,513,984,570]	39	0.005356	13	0.0041	7	6	B	13	321	3	1055
	474	DD	F	3	23	3	933	913	280	-1096	[903,882,971,944]	209	0.05401	17	0.00628	13	12	B	17	432.3	12.29	1166
	475	DD	F	3	23	4	484	943	194	-1102	[450,913,518,977]	49	0.012	9	0.002668	14	13	B	9	418.6	5.444	1157
	476	DD	F	3	23	5	1025	1041	297	-1121	[988,1008,1062,1074]	147	0.01637	44	0.01205	17	15	B	44	326.2	3.341	1169
	477	DD	F	3	24	1	795	738	459	-1063	[760,702,835,773]	157	0.0195	44	0.01113	4	2	B	44	352.6	3.568	1118
	478	DD	F	3	24	2	390	960	382	-1105	[345,922,430,998]	244	0.0262	52	0.01123	5	3	B	52	340.1	4.692	1115
	479	DD	F	3	24	3	919	1031	482	-1119	[890,1001,948,1061]	9	0.001863	6	0.002414	7	4	B	6	344.2	1.5	1039
	480	DD	F	3	25	1	351	279	579	-976	[316,244,393,316]	10	0.001892	4	0.001093	1	1	B	4	500.2	2.5	1177
	481	DD	F	3	25	2	661	326	638	-985	[626,292,697,363]	325	0.04337	61	0.01595	2	2	B	61	361.4	5.328	1160
	482	DD	F	3	25	3	647	690	635	-1053	[605,651,688,729]	815	0.09613	80	0.01753	5	5	B	80	426	10.19	1364
	483	AA	G	3	1	1	499	76	-7	-117	[464,42,538,113]	672	0.1313	82	0.02151	1	1	A	82	549.3	8.195	1444
	484	AA	G	3	1	2	68	100	-90	-122	[39,69,97,137]	233	0.04016	45	0.01516	2	2	B	45	365	5.178	1149
	485	AA	G	3	1	3	560	180	5	-137	[531,152,595,213]	497	0.1084	58	0.0216	4	3	A	58	439.8	8.569	1280
	486	AA	G	3	2	1	806	508	-154	-199	[777,478,833,535]	532	0.1346	44	0.01938	3	3	A	44	497.8	12.09	1400
	487	AA	G	3	2	2	224	524	-265	-202	[195,495,257,554]	649	0.1293	64	0.0226	4	4	A	64	508.1	10.14	1346
	488	AA	G	3	2	3	685	900	-178	-274	[647,863,723,939]	602	0.06765	80	0.01812	6	5	B	80	414.4	7.525	1283
	489	AA	G	3	2	4	801	1029	-155	-298	[769,996,836,1061]	708	0.1269	59	0.01787	9	8	A	59	523.6	12	1414
	490	AA	G	3	3	1	500	128	198	-128	[470,94,532,171]	387	0.06119	63	0.01869	2	2	B	63	415.9	6.143	1274
	491	AA	G	3	3	2	1011	351	295	-170	[976,320,1045,388]	918	0.1871	80	0.02194	4	4	A	80	637.1	11.48	1574
	492	AA	G	3	3	3	983	406	289	-180	[946,372,1021,441]	300	0.04046	77	0.02233	5	5	B	77	387.2	3.896	1245
	493	AA	G	3	3	4	463	457	190	-190	[433,427,492,492]	606	0.09887	70	0.02379	6	6	A	70	455.1	8.657	1368
	494	AA	G	3	3	5	897	862	273	-267	[864,828,928,897]	611	0.1204	84	0.02686	9	9	A	84	557	7.274	1462
	495	AA	G	3	3	6	613	884	219	-271	[590,861,638,910]	199	0.1674	33	0.01731	10	10	A	33	1235	6.03	2186
	496	AA	G	3	4	1	640	72	429	-117	[601,38,674,110]	383	0.04526	60	0.01496	1	1	B	60	363.9	6.383	1170
	497	AA	G	3	4	2	65	412	320	-181	[35,381,96,448]	694	0.1226	65	0.02065	3	3	A	65	479.2	10.68	1290
	498	AA	G	3	5	1	991	657	701	-228	[961,631,1019,691]	268	0.04881	52	0.02011	3	2	B	52	381.3	5.154	1190
	499	AA	G	3	6	1	614	246	629	-354	[582,214,645,278]	868	0.1317	69	0.02109	4	3	A	69	439.3	12.58	1303
	500	AA	G	3	6	2	740	338	653	-372	[709,309,769,372]	890	0.2309	46	0.01587	5	4	A	46	883.5	19.35	1917
	501	AA	G	3	6	3	207	471	552	-396	[173,434,245,504]	39	0.006827	14	0.003893	6	5	B	14	398.8	2.786	1126
	502	AA	G	3	6	4	145	594	540	-421	[110,563,177,633]	447	0.07316	37	0.01213	8	7	B	37	385.1	12.08	1289
	503	AA	G	3	6	5	632	647	632	-431	[596,619,659,682]	674	0.1265	55	0.01907	12	11	A	55	426	12.25	1283
	504	AA	G	3	6	6	394	683	588	-437	[364,649,425,712]	139	0.02906	35	0.013	13	12	B	35	369.5	3.971	1112
	505	AA	G	3	6	7	222	990	555	-496	[192,961,254,1021]	127	0.03655	32	0.01236	14	13	B	32	416.1	3.969	1153
	506	AA	G	3	7	1	964	53	491	-318	[929,16,999,89]	152	0.01813	37	0.009645	1	1	B	37	330.5	4.108	1049
	507	AA	G	3	7	2	337	93	372	-325	[304,61,375,126]	502	0.07118	89	0.02504	2	2	A	89	390.8	5.64	1171
	508	AA	G	3	7	3	783	497	456	-402	[752,466,812,527]	649	0.1538	50	0.01788	5	5	A	50	565.9	12.98	1542
	509	AA	G	3	7	4	976	609	493	-423	[939,572,1016,645]	900	0.1262	76	0.01837	6	6	B	76	520.4	11.84	1363
	510	AA	G	3	7	5	540	709	410	-443	[507,672,572,749]	293	0.03552	60	0.01549	7	7	B	60	357.3	4.883	1118
	511	AA	G	3	7	6	1000	820	497	-464	[971,790,1030,854]	626	0.1142	61	0.02187	9	9	A	61	430.2	10.26	1270
	512	AA	G	3	7	7	282	915	361	-481	[253,886,314,948]	175	0.03191	31	0.0112	10	10	B	31	356	5.645	1134
	513	AA	G	3	8	1	364	48	173	-317	[335,19,402,79]	324	0.06785	60	0.01971	1	1	B	60	388.2	5.4	1080
	514	AA	G	3	8	2	875	47	269	-317	[843,16,907,78]	118	0.02443	42	0.01383	2	2	B	42	355.5	2.81	998.6
	515	AA	G	3	8	3	868	197	268	-346	[837,168,904,236]	358	0.06135	59	0.01748	4	4	B	59	394.3	6.068	1104
	516	AA	G	3	8	4	211	596	143	-420	[181,565,242,628]	731	0.1202	57	0.01957	5	5	A	57	467.1	12.82	1414
	517	AA	G	3	8	5	833	665	261	-434	[801,633,874,695]	216	0.03523	51	0.01574	7	6	B	51	360.4	4.235	1117
	518	AA	G	3	9	1	210	197	-62	-345	[179,168,242,227]	830	0.2251	56	0.01968	2	2	A	56	693.4	14.82	1550
	519	AA	G	3	9	2	611	310	14	-368	[573,272,649,389]	1003	0.1317	106	0.01926	4	4	B	106	536.2	9.462	1530
	520	AA	G	3	9	3	705	631	31	-428	[673,599,736,670]	694	0.1261	81	0.02422	6	6	A	81	564.4	8.568	1483
	521	AA	G	3	9	4	403	674	-26	-436	[361,642,437,707]	175	0.05202	23	0.006484	7	7	B	23	505.6	7.609	1376
	522	AA	G	3	9	5	803	999	49	-499	[772,965,835,1064]	790	0.1214	84	0.02232	9	8	A	84	519.4	9.405	1429
	523	AA	G	3	10	1	1009	31	-116	-314	[978,2,1041,67]	380	0.06872	60	0.02146	3	1	A	60	375.8	6.333	1091
	524	AA	G	3	10	2	854	124	-146	-332	[818,96,884,154]	473	0.1365	39	0.0141	4	2	A	39	490.3	12.13	1358
	525	AA	G	3	10	3	623	283	-189	-362	[599,258,647,316]	140	0.03101	30	0.01397	5	3	B	30	369.2	4.667	1114
	526	AA	G	3	10	4	248	438	-260	-390	[218,407,278,467]	373	0.09157	36	0.01406	6	4	B	36	445.9	10.36	1242
	527	AA	G	3	10	5	193	489	-271	-401	[160,458,223,524]	182	0.02936	29	0.009425	8	5	B	29	356.9	6.276	1110
	528	AA	G	3	10	6	789	532	-158	-409	[759,499,822,566]	305	0.06057	24	0.007521	10	6	B	24	406.3	12.71	1241
	529	AA	G	3	10	7	239	547	-262	-411	[206,514,275,581]	183	0.031	38	0.01059	11	7	B	38	379.6	4.816	1147
	530	AA	G	3	10	8	525	909	-208	-480	[488,876,559,943]	403	0.0717	51	0.01464	12	8	B	51	425.4	7.902	1244
	531	AA	G	3	10	9	865	1022	-144	-502	[827,988,898,1060]	591	0.08829	72	0.01972	14	10	B	72	396.8	8.208	1293
	532	AA	G	3	11	1	660	43	-182	-521	[631,13,688,73]	566	0.1463	45	0.0172	1	1	A	45	471.9	12.58	1223
	533	AA	G	3	11	2	685	110	-177	-534	[655,78,716,149]	227	0.0387	30	0.009155	3	3	B	30	394.4	7.567	1124
	534	AA	G	3	11	3	1011	204	-116	-552	[977,178,1041,235]	56	0.01421	4	0.001546	6	6	B	4	468.4	14	1185
	535	AA	G	3	11	4	431	375	-226	-584	[400,345,460,405]	398	0.08908	67	0.0256	11	10	A	67	450.2	5.94	1244
	536	AA	G	3	11	5	42	630	-299	-632	[9,599,77,661]	492	0.07348	75	0.02366	13	12	A	75	396	6.56	1291
	537	AA	G	3	11	6	922	634	-133	-633	[886,600,959,669]	1315	0.1844	84	0.02089	14	13	A	84	599.6	15.65	1566
	538	AA	G	3	11	7	216	653	-266	-637	[187,625,247,685]	713	0.1647	49	0.01828	15	14	A	49	607.5	14.55	1525
	539	AA	G	3	11	8	204	715	-269	-648	[171,675,238,752]	516	0.06889	48	0.01213	16	15	B	48	449	10.75	1338
	540	AA	G	3	11	9	397	774	-232	-660	[366,744,427,807]	1146	0.2257	62	0.02018	19	18	A	62	826.8	18.48	2000
	541	AA	G	3	11	10	228	851	-264	-673	[200,813,255,880]	430	0.0903	54	0.02213	20	19	A	54	462.8	7.963	1333
	542	AA	G	3	11	11	194	975	-271	-698	[156,944,227,1009]	731	0.09685	68	0.02061	23	22	A	68	424.2	10.75	1338
	543	AA	G	3	12	1	943	301	77	-570	[915,271,977,336]	244	0.04975	46	0.01612	2	2	B	46	398	5.304	1142
	544	AA	G	3	12	2	383	314	-29	-572	[347,279,425,350]	941	0.132	60	0.01431	3	3	B	60	549.5	15.68	1529
	545	AA	G	3	12	3	456	412	-16	-590	[419,375,493,448]	678	0.1314	68	0.01638	4	4	B	68	567	9.971	1461
	546	AA	G	3	12	4	1018	840	91	-673	[981,806,1059,877]	101	0.01757	27	0.007792	9	9	B	27	392.7	3.741	1135
	547	AA	G	3	12	5	785	881	46	-680	[742,849,820,918]	756	0.1839	67	0.0188	10	10	A	67	614.4	11.28	1529
	548	AA	G	3	12	6	160	991	-72	-701	[119,946,202,1036]	598	0.05683	61	0.01147	13	13	B	61	400.7	9.803	1244
	549	AA	G	3	12	7	511	976	-6	-699	[470,947,548,1016]	239	0.0384	49	0.015	15	15	B	49	388.2	4.878	1218
	550	AA	G	3	12	8	232	989	-58	-701	[197,958,269,1023]	151	0.02261	35	0.01049	16	16	B	35	362.7	4.314	1123
	551	AA	G	3	12	9	463	1007	-15	-704	[434,964,492,1049]	572	0.09656	72	0.02098	18	18	B	72	519	7.944	1456
	552	AA	G	3	13	1	650	93	226	-531	[623,65,683,124]	466	0.1185	58	0.02163	1	1	A	58	493.5	8.034	1254
	553	AA	G	3	13	2	569	265	211	-563	[536,232,604,300]	382	0.06068	48	0.01258	5	5	B	48	429.4	7.958	1187
	554	AA	G	3	13	3	74	312	117	-572	[45,283,105,348]	588	0.1628	46	0.01711	6	6	A	46	608.2	12.78	1431
	555	AA	G	3	13	4	243	477	149	-603	[215,447,270,506]	791	0.2043	57	0.02193	8	8	A	57	690.5	13.88	1707
	556	AA	G	3	13	5	1002	711	293	-648	[973,683,1035,745]	365	0.07933	45	0.01662	11	11	B	45	449.4	8.111	1253
	557	AA	G	3	13	6	225	893	145	-683	[191,859,257,931]	551	0.0885	89	0.02426	12	12	A	89	418.9	6.191	1202
	558	AA	G	3	13	7	396	981	178	-699	[361,946,434,1020]	532	0.07199	111	0.02895	14	14	A	111	424.4	4.793	1288
	559	AA	G	3	14	1	790	73	457	-526	[749,39,824,106]	727	0.1138	69	0.01781	2	1	B	69	407.1	10.54	1202
	560	AA	G	3	14	2	451	180	394	-547	[419,148,488,219]	42	0.01027	20	0.005999	3	2	B	20	406	2.1	1075
	561	AA	G	3	14	3	525	295	407	-569	[491,260,563,331]	1036	0.2222	80	0.02133	5	4	A	80	906.6	12.95	1898
	562	AA	G	3	14	4	458	365	395	-582	[427,335,491,398]	388	0.07379	70	0.02313	6	5	A	70	420.9	5.543	1237
	563	AA	G	3	14	5	123	545	331	-616	[90,516,154,575]	805	0.1844	68	0.02343	8	7	A	68	826.4	11.84	1779
	564	AA	G	3	14	6	392	572	382	-621	[351,538,429,607]	979	0.1427	87	0.02126	9	8	A	87	794.9	11.25	1803
	565	AA	G	3	14	7	67	609	322	-628	[29,561,121,655]	272	0.03047	55	0.01039	10	9	B	55	373	4.945	1062
	566	AA	G	3	14	8	476	632	398	-633	[442,598,511,668]	451	0.1172	39	0.01022	11	10	B	39	1140	11.56	2221
	567	AA	G	3	14	9	589	649	419	-636	[554,613,626,683]	579	0.1175	61	0.0179	13	12	B	61	558	9.492	1453
	568	AA	G	3	14	10	526	675	407	-641	[491,640,560,710]	574	0.08792	62	0.01854	15	14	B	62	408.9	9.258	1250
	569	AA	G	3	14	11	991	941	496	-692	[962,911,1021,973]	62	0.01442	14	0.005166	17	15	B	14	387	4.429	1062
	570	AA	G	3	15	1	607	88	628	-529	[576,58,640,117]	20	0.004084	13	0.004741	1	1	B	13	348.9	1.538	966.7
	571	AA	G	3	15	2	689	316	643	-573	[650,276,729,359]	894	0.1081	105	0.02159	3	3	B	105	522.6	8.514	1341
	572	AA	G	3	15	3	372	359	583	-581	[340,319,402,392]	524	0.1139	59	0.01845	5	5	A	59	438.7	8.881	1206
	573	AA	G	3	15	4	767	543	658	-616	[733,511,801,574]	646	0.1125	76	0.02344	7	7	A	76	513.5	8.5	1284
	574	AA	G	3	15	5	1019	741	706	-654	[983,707,1055,779]	606	0.08843	77	0.01926	8	8	B	77	456.8	7.87	1243
	575	AA	G	3	15	6	1033	848	708	-674	[1002,817,1064,880]	266	0.04606	42	0.01356	9	9	B	42	364.1	6.333	1067
	576	AA	G	3	16	1	501	51	608	-727	[468,18,538,87]	11	0.0017	8	0.002426	3	2	B	8	293.1	1.375	869.1
	577	AA	G	3	16	2	63	839	525	-877	[32,808,97,876]	845	0.1408	79	0.0223	9	7	A	79	458.4	10.7	1218
	578	AA	G	3	17	1	456	122	393	-741	[415,91,487,155]	209	0.02959	47	0.01347	2	2	B	47	370.7	4.447	1112
	579	AA	G	3	17	2	130	235	332	-762	[98,204,160,269]	829	0.1469	81	0.02672	3	3	A	81	559.9	10.23	1542
	580	AA	G	3	17	3	888	281	477	-771	[856,246,921,314]	490	0.09535	62	0.01974	4	4	A	62	460.9	7.903	1192
	581	AA	G	3	17	4	407	353	385	-785	[371,322,442,386]	324	0.04554	53	0.01545	6	5	B	53	409.7	6.113	1261
	582	AA	G	3	17	5	695	532	440	-819	[663,503,728,562]	128	0.03617	11	0.003831	10	8	B	11	468.8	11.64	1237
	583	AA	G	3	17	6	48	703	317	-852	[12,668,84,750]	596	0.0703	95	0.02086	13	11	B	95	446.4	6.274	1304
	584	AA	G	3	17	7	496	885	402	-886	[463,848,532,924]	334	0.04247	71	0.01894	14	12	B	71	396.5	4.704	1212
	585	AA	G	3	17	8	370	990	377	-906	[336,962,399,1018]	183	0.04193	43	0.01629	16	14	B	43	406.7	4.256	1170
	586	AA	G	3	18	1	297	107	159	-738	[272,85,322,130]	69	0.0227	12	0.006414	1	1	B	12	394.4	5.75	1190
	587	AA	G	3	18	2	395	243	178	-765	[360,207,434,290]	406	0.05017	61	0.01392	3	3	B	61	411.6	6.656	1221
	588	AA	G	3	18	3	75	474	117	-808	[39,442,108,507]	799	0.1671	72	0.02067	5	5	A	72	834.5	11.1	1956
	589	AA	G	3	18	4	246	586	149	-829	[211,549,285,624]	141	0.01751	44	0.0111	6	6	B	44	380.9	3.205	1168
	590	AA	G	3	18	5	304	635	160	-838	[264,592,342,672]	1074	0.133	100	0.0218	7	7	B	100	505.7	10.74	1384
	591	AA	G	3	19	1	869	349	63	-784	[836,318,907,380]	227	0.03592	48	0.01386	2	1	B	48	381.3	4.729	1131
	592	AA	G	3	19	2	579	382	8	-791	[553,355,611,409]	74	0.01954	12	0.005055	3	2	B	12	384.6	6.167	1143
	593	AA	G	3	19	3	516	477	-5	-808	[479,443,550,513]	408	0.07046	43	0.01122	4	3	B	43	374.5	9.488	1162
	594	AA	G	3	19	4	452	912	-17	-891	[413,874,489,951]	773	0.09449	79	0.01862	5	4	B	79	440.2	9.785	1286
	595	AA	G	3	20	1	575	38	-198	-725	[541,4,614,75]	152	0.02202	42	0.01073	1	1	B	42	369.4	3.619	1058
	596	AA	G	3	20	2	639	108	-186	-738	[608,78,669,143]	501	0.08767	74	0.02392	2	2	A	74	427	6.77	1190
	597	AA	G	3	20	3	424	378	-225	-790	[399,349,462,415]	575	0.1362	53	0.02051	4	4	A	53	483.1	10.85	1321
	598	AA	G	3	20	4	400	412	-232	-795	[366,376,426,441]	196	0.04716	31	0.01313	5	5	B	31	443.3	6.323	1303
	599	AA	G	3	20	5	931	436	-131	-801	[897,402,967,470]	970	0.1988	54	0.01463	6	6	A	54	999	17.96	2015
	600	AA	G	3	20	6	360	441	-239	-801	[330,400,394,471]	878	0.1727	65	0.02167	7	7	A	65	594.5	13.51	1589
	601	AA	G	3	20	7	574	534	-199	-819	[533,496,616,573]	333	0.04545	45	0.009659	8	8	B	45	378	7.4	1260
	602	AA	G	3	20	8	632	670	-188	-846	[602,644,659,700]	74	0.03502	19	0.007736	11	10	B	19	698.7	3.895	1463
	603	AA	G	3	20	9	262	805	-258	-870	[230,776,295,837]	399	0.07448	72	0.02587	15	14	A	72	433.9	5.542	1302
	604	AA	G	3	20	10	229	856	-264	-880	[194,826,263,887]	971	0.2388	55	0.01733	19	18	A	55	1185	17.65	2256
	605	AA	G	3	20	11	375	972	-236	-902	[347,940,408,1004]	40	0.009526	6	0.002117	21	20	B	6	402	6.667	1099
	606	AA	G	3	20	12	480	1029	-217	-913	[448,999,511,1062]	71	0.01153	32	0.01142	22	21	B	32	341.5	2.219	1086
	607	AA	G	3	21	1	976	232	-122	-968	[938,201,1007,271]	126	0.0235	9	0.00286	10	10	B	9	368.6	14	1121
	608	AA	G	3	21	2	146	566	-280	-1030	[115,534,178,598]	257	0.05996	63	0.02065	13	13	B	63	417.8	4.079	1255
	609	AA	G	3	21	3	368	606	-238	-1038	[335,574,401,642]	556	0.1225	54	0.01574	14	14	B	54	578	10.3	1511
	610	AA	G	3	21	4	1013	755	-115	-1066	[976,717,1048,792]	904	0.1204	79	0.01995	17	17	B	79	468.3	11.44	1384
	611	AA	G	3	21	5	751	993	-165	-1111	[722,960,785,1024]	240	0.04633	41	0.01454	21	21	B	41	398.3	5.854	1186
	612	AA	G	3	21	6	697	1014	-175	-1116	[662,979,737,1054]	114	0.01761	21	0.005429	23	23	B	21	409.9	5.429	1181
	613	AA	G	3	21	7	524	1035	-209	-1120	[490,1007,554,1074]	1003	0.2021	66	0.02154	24	24	A	66	766.6	15.2	1920
	614	AA	G	3	22	1	871	98	63	-942	[841,67,903,133]	336	0.05606	80	0.02581	1	1	A	80	380.7	4.2	1105
	615	AA	G	3	22	2	530	144	-2	-950	[492,117,560,186]	102	0.03902	13	0.00461	2	2	B	13	483.2	7.846	1156
	616	AA	G	3	22	3	478	423	-12	-1003	[442,387,515,460]	251	0.0353	39	0.009218	8	8	B	39	378.4	6.436	1158
	617	AA	G	3	22	4	1005	609	87	-1038	[964,573,1042,647]	384	0.0817	51	0.01387	9	9	B	51	426.2	7.529	1344
	618	AA	G	3	22	5	581	663	8	-1049	[546,625,616,701]	715	0.1575	39	0.009183	11	10	B	39	1644	18.33	2893
	619	AA	G	3	22	6	928	706	74	-1057	[896,679,958,741]	146	0.139	15	0.005669	12	11	B	15	808.2	9.733	1536
	620	AA	G	3	22	7	352	735	-35	-1062	[321,703,388,770]	109	0.01886	21	0.006101	13	12	B	21	355.8	5.19	1115
	621	AA	G	3	22	8	395	877	-27	-1089	[366,849,431,908]	183	0.05459	28	0.009818	14	13	B	28	420.9	6.536	1221
	622	AA	G	3	23	1	444	83	187	-939	[416,51,473,116]	456	0.1384	35	0.01256	2	2	B	35	593.6	13.03	1490
	623	AA	G	3	23	2	737	89	243	-939	[705,35,771,120]	297	0.05121	71	0.01992	3	3	B	71	382.7	4.183	1171
	624	AA	G	3	23	3	920	242	277	-968	[882,200,956,281]	983	0.1618	59	0.01375	5	5	B	59	687.2	16.66	1631
	625	AA	G	3	23	4	534	495	204	-1017	[494,460,569,530]	926	0.1455	85	0.02106	8	7	A	85	560.5	10.89	1440
	626	AA	G	3	23	5	261	764	152	-1067	[225,729,301,799]	587	0.08197	92	0.02326	9	8	B	92	427.2	6.38	1217
	627	AA	G	3	23	6	555	980	207	-1109	[517,943,589,1018]	970	0.1441	79	0.01969	12	11	B	79	617.8	12.28	1637
	628	AA	G	3	24	1	864	137	472	-949	[822,97,907,176]	1265	0.1775	83	0.01645	3	3	B	83	695.5	15.24	1667
	629	AA	G	3	24	2	405	325	385	-985	[375,295,439,360]	282	0.04466	48	0.01522	7	6	B	48	365.3	5.875	1109
	630	AA	G	3	24	3	1036	415	505	-1002	[1002,386,1074,443]	279	0.04769	56	0.01853	8	7	B	56	383.2	4.982	1176
	631	AA	G	3	24	4	754	526	451	-1022	[717,489,786,556]	500	0.07162	67	0.02177	10	9	A	67	397.5	7.463	1237
	632	AA	G	3	24	5	923	677	483	-1051	[894,646,953,708]	4	0.00169	1	0.000392	12	11	B	1	746.6	4	1447
	633	AA	G	3	24	6	623	854	426	-1085	[588,816,660,891]	491	0.06178	86	0.02049	14	13	B	86	399.1	5.709	1188
	634	AA	G	3	24	7	316	957	368	-1104	[284,925,351,989]	748	0.1123	96	0.02921	15	14	A	96	424.5	7.792	1262
	635	AA	G	3	25	1	940	134	691	-949	[908,105,978,165]	647	0.1272	73	0.02377	4	3	A	73	554.3	8.863	1358
	636	AA	G	3	25	2	438	342	597	-988	[411,311,469,381]	383	0.08931	55	0.01809	8	7	B	55	424.2	6.964	1261
	637	AA	G	3	25	3	777	653	660	-1047	[743,623,808,682]	903	0.1802	56	0.0207	11	10	A	56	669	16.13	1670
	638	AA	G	3	25	4	196	670	550	-1050	[163,637,231,707]	929	0.149	51	0.01444	12	11	B	51	499.6	18.22	1353
	639	AA	G	3	25	5	585	778	624	-1071	[549,743,625,813]	84	0.01362	14	0.003705	13	12	B	14	381.9	6	1096
	640	AA	G	3	25	6	896	822	683	-1078	[860,782,931,855]	737	0.1656	56	0.01511	14	13	B	56	1078	13.16	2155
	641	AA	G	3	25	7	1014	840	705	-1083	[977,808,1049,873]	124	0.01551	46	0.01299	16	15	B	46	336.4	2.696	1115
	642	AA	G	3	25	8	546	863	616	-1087	[513,834,582,894]	171	0.04451	36	0.01194	17	16	B	36	411	4.75	1205
	643	AA	G	3	25	9	225	867	555	-1088	[192,834,258,912]	424	0.05723	62	0.01589	18	17	B	62	393.2	6.839	1144
	644	AA	G	3	25	10	480	870	604	-1088	[448,838,516,902]	812	0.1127	96	0.02752	19	18	A	96	467.8	8.458	1354
	645	AA	G	3	25	11	249	958	560	-1105	[221,933,276,987]	279	0.07242	63	0.02654	21	20	A	63	395.9	4.429	1201
	646	AA	G	3	25	12	190	973	549	-1107	[154,938,226,1008]	887	0.1073	98	0.02616	22	21	A	98	425.2	9.051	1326
	647	AA	G	3	25	13	477	978	604	-1108	[441,942,525,1013]	868	0.1241	86	0.02116	23	22	B	86	521	10.09	1353
	648	AA	H	3	1	1	173	651	-70	-226	[131,611,204,685]	107	0.01833	32	0.01041	6	4	B	32	408.5	3.344	1229
	649	AA	H	3	1	2	314	795	-43	-254	[284,765,346,830]	877	0.2108	52	0.01733	8	5	A	52	741.3	16.87	1698
	650	AA	H	3	2	1	458	75	-220	-117	[429,42,493,108]	451	0.1041	50	0.01748	4	2	A	50	505.5	9.02	1334
	651	AA	H	3	2	2	564	543	-200	-204	[532,498,594,575]	567	0.1143	50	0.01512	8	5	B	50	550	11.34	1479
	652	AA	H	3	2	3	155	660	-278	-228	[120,627,186,695]	307	0.04575	62	0.01968	11	8	B	62	408.2	4.952	1330
	653	AA	H	3	2	4	248	754	-260	-246	[217,724,283,784]	572	0.09423	70	0.02271	12	9	A	70	445.9	8.171	1311
	654	AA	H	3	2	5	956	768	-125	-249	[923,736,997,804]	740	0.1511	46	0.01302	13	10	B	46	962.9	16.09	1973
	655	AA	H	3	3	1	512	56	200	-113	[476,23,549,91]	913	0.1513	71	0.01921	1	1	A	71	762.4	12.86	1811
	656	AA	H	3	3	2	246	337	150	-166	[218,305,275,370]	779	0.1651	68	0.02401	2	2	A	68	633.9	11.46	1541
	657	AA	H	3	3	3	628	472	222	-192	[591,441,661,508]	185	0.0345	23	0.006793	4	4	B	23	400.1	8.043	1207
	658	AA	H	3	3	4	570	504	211	-198	[534,466,609,538]	155	0.01937	55	0.01447	5	5	B	55	346.9	2.818	1121
	659	AA	H	3	3	5	761	505	247	-199	[730,477,791,535]	585	0.1352	54	0.0206	6	6	A	54	674.3	10.83	1608
	660	AA	H	3	3	6	275	1043	154	-301	[242,1015,302,1074]	140	0.06637	7	0.00293	13	12	B	7	605.8	20	1365
	661	AA	H	3	4	1	130	63	333	-114	[101,32,162,94]	638	0.1479	70	0.02513	2	1	A	70	552.4	9.114	1406
	662	AA	H	3	4	2	870	313	472	-163	[834,283,902,344]	87	0.01495	26	0.00855	3	2	B	26	356.5	3.346	1085
	663	AA	H	3	4	3	908	407	481	-180	[880,379,944,443]	68	0.01015	22	0.007676	5	4	B	22	327.5	3.091	1100
	664	AA	H	3	4	4	889	477	477	-194	[854,443,931,521]	695	0.1092	82	0.02055	6	5	B	82	408	8.476	1309
	665	AA	H	3	5	1	767	106	658	-123	[734,72,802,143]	577	0.07648	71	0.01945	1	1	B	71	379.8	8.127	1228
	666	AA	H	3	5	2	84	189	530	-138	[52,159,126,220]	910	0.224	61	0.01809	2	2	A	61	999.9	14.92	1930
	667	AA	H	3	5	3	485	251	605	-151	[448,220,522,286]	526	0.06655	72	0.0213	4	4	B	72	388.1	7.306	1291
	668	AA	H	3	5	4	435	279	596	-155	[406,245,469,306]	328	0.05841	45	0.01654	5	5	B	45	373.3	7.289	1261
	669	AA	H	3	5	5	480	314	604	-162	[450,282,509,345]	870	0.1908	55	0.01967	6	6	A	55	644.9	15.82	1683
	670	AA	H	3	5	6	94	494	531	-196	[64,462,125,524]	942	0.2601	51	0.01709	9	8	A	51	1300	18.47	2539
	671	AA	H	3	5	7	95	747	531	-245	[59,713,129,786]	220	0.03756	56	0.01511	11	10	B	56	404.2	3.929	1106
	672	AA	H	3	6	1	607	129	628	-332	[575,100,635,164]	320	0.06828	62	0.0238	1	1	A	62	390.8	5.161	1113
	673	AA	H	3	6	2	1040	132	711	-333	[1009,105,1073,161]	303	0.07286	41	0.01584	2	2	B	41	381.7	7.39	1173
	674	AA	H	3	6	3	114	825	534	-464	[85,795,144,854]	699	0.1704	66	0.02587	5	4	A	66	737.1	10.59	1742
	675	AA	H	3	6	4	474	833	603	-466	[441,799,510,870]	505	0.08347	66	0.01888	6	5	B	66	429.2	7.652	1295
	676	AA	H	3	7	1	321	38	369	-315	[289,11,351,66]	173	0.04422	47	0.01935	1	1	B	47	601.9	3.681	1270
	677	AA	H	3	7	2	191	580	344	-417	[156,541,228,618]	190	0.04759	17	0.004411	8	7	B	17	445.9	11.18	1265
	678	AA	H	3	7	3	90	717	325	-443	[56,684,126,750]	424	0.06433	72	0.02079	9	8	B	72	434.1	5.889	1279
	679	AA	H	3	7	4	680	793	437	-458	[650,758,712,826]	547	0.1118	73	0.02425	10	9	A	73	604.7	7.493	1488
	680	AA	H	3	8	1	86	140	119	-334	[51,107,120,178]	972	0.2165	55	0.01603	1	1	A	55	932.2	17.67	1968
	681	AA	H	3	8	2	131	197	128	-345	[97,169,167,228]	820	0.1612	76	0.02635	3	2	A	76	549.8	10.79	1477
	682	AA	H	3	8	3	428	479	184	-399	[397,449,460,514]	105	0.01711	33	0.01129	4	3	B	33	371.9	3.182	1129
	683	AA	H	3	8	4	923	600	278	-422	[892,571,953,634]	398	0.07003	64	0.02175	5	4	A	64	374.2	6.219	1144
	684	AA	H	3	8	5	829	780	259	-456	[796,749,857,810]	483	0.1035	47	0.01749	6	5	A	47	441.3	10.28	1226
	685	AA	H	3	9	1	958	323	80	-370	[920,288,997,363]	57	0.00619	22	0.005183	2	1	B	22	344.6	2.591	1077
	686	AA	H	3	10	1	770	319	-161	-369	[740,289,801,352]	633	0.1209	77	0.02516	2	2	A	77	466.3	8.221	1294
	687	AA	H	3	10	2	548	534	-203	-409	[518,504,580,568]	545	0.09538	58	0.02016	3	3	A	58	419.2	9.397	1315
	688	AA	H	3	10	3	394	958	-233	-491	[366,934,420,999]	351	0.0754	64	0.02575	7	6	A	64	427	5.484	1290
	689	AA	H	3	11	1	467	187	-219	-548	[433,158,496,217]	713	0.1854	74	0.02596	2	2	A	74	788	9.635	1714
	690	AA	H	3	11	2	560	451	-201	-598	[527,410,595,484]	516	0.08664	66	0.0178	4	4	B	66	397.9	7.818	1277
	691	AA	H	3	11	3	250	676	-260	-641	[210,642,287,711]	814	0.1218	87	0.02285	6	6	A	87	624.9	9.356	1639
	692	AA	H	3	11	4	517	829	-209	-670	[482,794,553,865]	605	0.07659	88	0.02391	7	7	B	88	412.1	6.875	1292
	693	AA	H	3	12	1	46	253	-93	-560	[10,212,88,290]	676	0.1191	60	0.01395	2	2	B	60	425.8	11.27	1231
	694	AA	H	3	12	2	824	724	54	-650	[794,690,854,759]	296	0.05826	50	0.01706	5	5	B	50	387.5	5.92	1132
	695	AA	H	3	12	3	210	775	-62	-660	[178,744,243,809]	414	0.07976	60	0.01898	6	6	B	60	469.3	6.9	1257
	696	AA	H	3	13	1	1041	463	300	-601	[1010,428,1076,494]	730	0.1627	65	0.02014	3	2	A	65	820.1	11.23	1807
	697	AA	H	3	13	2	208	714	142	-648	[172,677,245,750]	401	0.05032	60	0.01443	4	3	B	60	401.4	6.683	1180
	698	AA	H	3	13	3	598	720	217	-650	[556,692,630,758]	236	0.1904	32	0.01092	5	4	A	32	573.1	7.375	1417
	699	AA	H	3	14	1	316	210	368	-552	[279,176,354,247]	915	0.1435	79	0.02056	2	1	A	79	520.7	11.58	1325
	700	AA	H	3	14	2	132	373	333	-584	[104,342,160,408]	135	0.05106	31	0.01136	6	4	B	31	408.6	4.355	1118
	701	AA	H	3	14	3	949	538	487	-615	[894,507,982,569]	208	0.05015	12	0.003724	7	5	B	12	486	17.33	1314
	702	AA	H	3	14	4	318	855	368	-675	[283,823,352,889]	841	0.1578	67	0.02041	10	8	A	67	564.7	12.55	1418
	703	AA	H	3	14	5	475	949	398	-693	[441,917,507,980]	772	0.2472	47	0.01683	11	9	A	47	1430	16.43	2568
	704	AA	H	3	14	6	134	1024	333	-708	[103,995,167,1062]	749	0.1704	61	0.019	12	10	A	61	820.3	12.28	1696
	705	AA	H	3	15	1	205	241	551	-558	[165,212,236,271]	98	0.01795	35	0.01075	2	1	B	35	377.6	2.8	1074
	706	AA	H	3	15	2	324	717	574	-649	[292,683,357,752]	402	0.1184	42	0.01257	4	3	B	42	463.3	9.571	1319
	707	AA	H	3	15	3	875	741	679	-654	[843,711,909,773]	571	0.1289	53	0.01764	5	4	A	53	601.1	10.77	1506
	708	AA	H	3	15	4	424	861	593	-676	[391,828,455,894]	152	0.03351	43	0.01307	6	5	B	43	465.1	3.535	1256
	709	AA	H	3	15	5	73	981	526	-699	[36,945,114,1021]	171	0.03112	34	0.008099	10	9	B	34	780.1	5.029	1505
	710	AA	H	3	16	1	617	167	630	-750	[582,136,652,199]	650	0.1232	73	0.02195	4	3	A	73	519.5	8.904	1365
	711	AA	H	3	16	2	270	296	564	-774	[239,264,303,329]	97	0.01844	16	0.004937	5	4	B	16	407.3	6.063	1154
	712	AA	H	3	16	3	733	597	652	-831	[703,572,764,624]	74	0.01835	11	0.004457	8	7	B	11	383.7	6.727	1108
	713	AA	H	3	16	4	537	769	615	-864	[503,734,574,806]	508	0.07402	72	0.01831	9	8	B	72	407.4	7.056	1257
	714	AA	H	3	17	1	96	426	326	-799	[60,395,130,459]	651	0.1364	47	0.01336	2	2	B	47	1121	13.85	2353
	715	AA	H	3	17	2	63	490	320	-811	[30,461,96,521]	262	0.1136	28	0.01008	4	4	B	28	453.4	9.357	1385
	716	AA	H	3	17	3	831	892	465	-888	[798,859,865,926]	1082	0.1848	73	0.02039	6	6	A	73	678.8	14.82	1643
	717	AA	H	3	17	4	767	917	453	-893	[734,887,800,964]	726	0.1772	55	0.01907	7	7	A	55	673.4	13.2	1585
	718	AA	H	3	18	1	531	289	204	-773	[496,254,569,324]	396	0.05696	53	0.01367	2	2	B	53	390.1	7.472	1215
	719	AA	H	3	18	2	350	464	169	-806	[313,430,383,497]	821	0.1335	80	0.02295	3	3	A	80	535	10.26	1443
	720	AA	H	3	18	3	330	579	165	-827	[299,547,361,612]	575	0.1238	55	0.01794	4	4	A	55	556.7	10.45	1410
	721	AA	H	3	18	4	870	944	267	-897	[842,917,897,974]	209	0.04573	56	0.02314	6	6	A	56	403.6	3.732	1191
	722	AA	H	3	19	1	253	35	-54	-725	[225,5,282,70]	477	0.08907	62	0.02208	1	1	A	62	374.4	7.694	1113
	723	AA	H	3	19	2	790	857	47	-880	[755,822,824,890]	162	0.02578	18	0.00533	3	3	B	18	345.5	9	1059
	724	AA	H	3	20	1	708	532	-173	-819	[673,499,742,571]	1070	0.1705	71	0.01914	1	1	A	71	781.7	15.07	1834
	725	AA	H	3	20	2	114	701	-286	-851	[73,668,149,736]	149	0.0256	16	0.004631	2	2	B	16	413.6	9.313	1221
	726	AA	H	3	21	1	900	472	-136	-1013	[868,439,934,506]	924	0.1721	73	0.02192	1	1	A	73	800.7	12.66	1838
	727	AA	H	3	21	2	710	587	-173	-1034	[669,550,745,620]	178	0.03823	31	0.008073	2	2	B	31	448.1	5.742	1231
	728	AA	H	3	21	3	630	589	-188	-1035	[606,564,657,615]	0	0	0	0	3	3	B	0	NaN	NaN	NaN
	729	AA	H	3	21	4	958	734	-125	-1062	[924,700,995,767]	121	0.01961	10	0.002792	4	4	B	10	422.1	12.1	1177
	730	AA	H	3	22	1	655	256	22	-971	[624,220,689,287]	687	0.1647	75	0.02247	3	3	A	75	658.6	9.16	1491
	731	AA	H	3	22	2	34	265	-95	-973	[2,234,68,297]	270	0.05059	51	0.01793	4	4	B	51	370.8	5.294	1052
	732	AA	H	3	22	3	439	875	-19	-1089	[403,836,477,911]	199	0.02965	42	0.009943	5	5	B	42	407.2	4.738	1200
	733	AA	H	3	23	1	158	266	133	-973	[127,234,191,304]	737	0.1452	65	0.02056	1	1	A	65	499.1	11.34	1292
	734	AA	H	3	23	2	450	332	188	-986	[417,302,483,362]	673	0.1456	64	0.0215	2	2	A	64	541.4	10.52	1450
	735	AA	H	3	23	3	970	625	287	-1042	[941,597,1000,654]	475	0.1178	46	0.01874	4	4	A	46	500.6	10.33	1315
	736	AA	H	3	23	4	129	776	127	-1070	[99,746,165,807]	732	0.1419	55	0.01829	6	6	A	55	499.7	13.31	1326
	737	AA	H	3	23	5	734	791	242	-1073	[694,756,773,830]	439	0.05303	79	0.01791	7	7	B	79	422.1	5.557	1268
	738	AA	H	3	23	6	316	876	162	-1089	[286,843,348,908]	97	0.0206	36	0.01353	9	9	B	36	371.1	2.694	1075
	739	AA	H	3	24	1	388	257	381	-971	[357,224,419,290]	865	0.16	88	0.02672	2	1	A	88	713.6	9.83	1708
	740	AA	H	3	24	2	1037	374	505	-994	[1010,346,1066,402]	23	0.004843	3	0.001317	5	2	B	3	350.1	7.667	1064
	741	AA	H	3	24	3	219	582	349	-1033	[185,548,256,616]	124	0.02014	40	0.01135	7	4	B	40	378.5	3.1	1086
	742	AA	H	3	24	4	250	784	355	-1071	[213,740,286,824]	569	0.0748	77	0.01802	8	5	B	77	440.7	7.39	1305
	743	AA	H	3	24	5	449	927	393	-1099	[419,895,479,962]	861	0.1689	63	0.02156	10	7	A	63	581.5	13.67	1503
	744	AA	H	3	24	6	326	945	369	-1102	[298,903,355,975]	757	0.1822	70	0.0254	11	8	A	70	625.4	10.81	1539
	745	AA	H	3	25	1	531	216	614	-964	[499,184,564,248]	796	0.1332	79	0.02447	2	2	A	79	488.3	10.08	1324
	746	AA	H	3	25	2	1036	243	710	-969	[1002,209,1074,283]	875	0.1361	76	0.01942	3	3	B	76	543.3	11.51	1516
	747	AA	H	3	25	3	588	522	624	-1022	[554,486,623,564]	176	0.02057	60	0.01628	5	5	B	60	336.8	2.933	1104
	748	AA	H	3	25	4	425	685	593	-1052	[387,650,460,718]	370	0.07315	40	0.01121	7	7	B	40	453.1	9.25	1279
	749	AA	H	3	25	5	127	893	537	-1092	[93,861,164,925]	276	0.04786	59	0.01753	10	10	B	59	382.6	4.678	1092
	750	WT_bg	A	12	1	1	615	363	14	-172	[590,331,639,393]	44	0.01067	6	0.002889	3	3	B	6	335	7.333	1022
	751	WT_bg	A	12	1	2	461	623	-15	-221	[427,589,491,656]	27	0.006419	6	0.002371	4	4	B	6	359.6	4.5	1053
	752	WT_bg	A	12	1	3	322	680	-42	-232	[284,650,353,716]	120	0.03364	11	0.003551	5	5	B	11	506.5	10.91	1249
	753	WT_bg	A	12	1	4	782	911	46	-276	[748,878,821,947]	41	0.005544	3	0.0008798	9	9	B	3	345.2	13.67	1069
	754	WT_bg	A	12	1	5	187	1023	-67	-297	[152,995,220,1053]	105	0.02566	14	0.004796	11	11	B	14	433.9	7.5	1161
	755	WT_bg	A	12	2	1	351	671	-241	-231	[328,647,374,701]	61	0.01933	5	0.002789	5	4	B	5	323.5	12.2	1001
	756	WT_bg	A	12	2	2	505	992	-212	-290	[482,961,530,1016]	23	0.00606	3	0.001525	11	9	B	3	325.7	7.667	993
	757	WT_bg	A	12	3	1	369	134	173	-128	[333,99,401,165]	28	0.003977	7	0.002246	3	2	B	7	290.4	4	960.2
	758	WT_bg	A	12	3	2	106	369	123	-172	[70,335,151,405]	52	0.007899	6	0.001547	5	4	B	6	332.5	8.667	951.2
	759	WT_bg	A	12	3	3	801	573	255	-212	[776,545,827,602]	44	0.01328	4	0.001783	6	5	B	4	489.3	11	1185
	760	WT_bg	A	12	4	1	104	47	328	-111	[68,14,139,79]	143	0.02827	22	0.006577	1	1	B	22	403.4	6.5	1036
	761	WT_bg	A	12	4	2	879	137	475	-130	[851,106,910,173]	116	0.0232	13	0.005012	2	2	B	13	317.3	8.923	1033
	762	WT_bg	A	12	4	3	218	313	349	-162	[188,280,249,346]	97	0.03612	6	0.002193	3	3	B	6	417.9	16.17	1084
	763	WT_bg	A	12	4	4	82	408	323	-180	[46,376,112,438]	39	0.007976	5	0.001656	4	4	B	5	368.6	7.8	980.1
	764	WT_bg	A	12	4	5	706	792	441	-253	[678,764,732,823]	248	0.1396	11	0.004699	7	7	B	11	455.2	22.55	1210
	765	WT_bg	A	12	4	6	34	1048	314	-301	[8,1008,61,1075]	20	0.004811	5	0.001962	8	8	B	5	462.2	4	1060
	766	WT_bg	A	12	5	1	953	179	694	-137	[925,149,985,207]	197	0.05528	7	0.002703	1	1	B	7	450.9	28.14	1156
	767	WT_bg	A	12	5	2	749	313	655	-162	[719,280,774,343]	21	0.006978	5	0.002231	2	2	B	5	385.2	4.2	1047
	768	WT_bg	A	12	5	3	1030	308	708	-162	[999,277,1060,342]	63	0.01289	5	0.001941	3	3	B	5	337.6	12.6	1045
	769	WT_bg	A	12	5	4	401	1002	589	-293	[378,976,435,1031]	68	0.02029	8	0.003724	7	6	B	8	372.4	8.5	1043
	770	WT_bg	A	12	5	5	802	1009	664	-295	[770,982,831,1041]	26	0.005738	3	0.001228	8	7	B	3	360.6	8.667	1034
	771	WT_bg	A	12	5	6	857	1011	675	-295	[828,985,894,1040]	18	0.003732	2	0.0008791	9	8	B	2	395.4	9	1071
	772	WT_bg	A	12	6	1	459	1035	599	-505	[426,999,487,1068]	74	0.0147	16	0.005554	9	9	B	16	345.8	4.625	1056
	773	WT_bg	A	12	7	1	480	729	399	-447	[456,702,506,768]	234	0.09779	9	0.003665	5	3	B	9	474.7	26	1238
	774	WT_bg	A	12	7	2	397	996	383	-497	[369,970,425,1024]	105	0.03427	9	0.004354	7	5	B	9	405.2	11.67	1120
	775	WT_bg	A	12	7	3	1044	1047	505	-507	[1004,1012,1075,1074]	79	0.01654	7	0.002556	8	6	B	7	313.1	11.29	926.2
	776	WT_bg	A	12	8	1	409	507	180	-405	[378,481,435,540]	24	0.005007	5	0.002103	6	5	B	5	335.9	4.8	1001
	777	WT_bg	A	12	8	2	284	563	156	-414	[259,530,311,588]	49	0.0152	5	0.002443	8	7	B	5	373.9	9.8	1039
	778	WT_bg	A	12	8	3	474	646	193	-431	[447,620,506,688]	176	0.04427	8	0.00278	11	10	B	8	447.2	22	1130
	779	WT_bg	A	12	8	4	379	663	175	-434	[351,635,407,695]	0	0	0	0	12	11	B	0	NaN	NaN	NaN
	780	WT_bg	A	12	8	5	350	713	169	-443	[320,681,383,746]	51	0.008142	10	0.003493	13	12	B	10	315	5.1	1021
	781	WT_bg	A	12	8	6	226	787	146	-457	[195,758,265,819]	73	0.01267	6	0.002073	14	13	B	6	330.9	12.17	1037
	782	WT_bg	A	12	8	7	360	801	171	-460	[332,765,396,832]	242	0.09398	9	0.003185	15	14	B	9	401.3	26.89	1135
	783	WT_bg	A	12	8	8	121	1009	126	-499	[88,975,155,1046]	102	0.02095	13	0.003668	17	16	B	13	392.1	7.846	1108
	784	WT_bg	A	12	9	1	50	241	-93	-353	[22,212,78,268]	373	0.1517	16	0.006809	3	3	B	16	560	23.31	1357
	785	WT_bg	A	12	9	2	158	876	-73	-474	[119,843,191,915]	92	0.01293	8	0.002284	4	4	B	8	335	11.5	1026
	786	WT_bg	A	12	9	3	506	941	-5	-486	[477,908,553,972]	142	0.04556	9	0.002638	5	5	B	9	478.4	15.78	1182
	787	WT_bg	A	12	9	4	588	967	9	-491	[560,939,617,994]	241	0.1076	7	0.003195	6	6	B	7	469.9	34.43	1195
	788	WT_bg	A	12	9	5	341	1032	-36	-503	[314,1008,388,1058]	227	0.08408	10	0.003882	7	7	B	10	437.3	22.7	1134
	789	WT_bg	A	12	10	1	272	211	-255	-347	[235,180,306,242]	113	0.04644	8	0.002914	1	1	B	8	528.4	14.13	1216
	790	WT_bg	A	12	10	2	199	220	-270	-349	[160,187,228,255]	145	0.04424	11	0.003735	2	2	B	11	378.1	13.18	1069
	791	WT_bg	A	12	10	3	613	324	-191	-369	[583,292,642,365]	57	0.01039	11	0.003678	3	3	B	11	323.6	5.182	1012
	792	WT_bg	A	12	10	4	811	547	-154	-412	[776,515,843,582]	0	0	0	0	6	6	B	0	NaN	NaN	NaN
	793	WT_bg	A	12	10	5	435	550	-225	-412	[406,517,465,579]	28	0.006303	5	0.002031	7	7	B	5	327.4	5.6	987.9
	794	WT_bg	A	12	10	6	287	641	-253	-429	[251,605,319,673]	127	0.04333	16	0.005288	8	8	B	16	419.2	7.938	1129
	795	WT_bg	A	12	10	7	975	886	-123	-476	[946,855,1003,916]	500	0.1723	5	0.001936	9	9	B	5	502.6	100	1239
	796	WT_bg	A	12	11	1	499	330	-213	-575	[465,291,542,365]	22	0.002868	8	0.002307	4	4	B	8	292.8	2.75	978.9
	797	WT_bg	A	12	11	2	828	456	-150	-599	[800,423,853,486]	39	0.008495	6	0.00257	7	7	B	6	349.3	6.5	1040
	798	WT_bg	A	12	11	3	736	915	-168	-687	[709,889,763,949]	230	0.07495	6	0.002533	8	8	B	6	499.4	38.33	1226
	799	WT_bg	A	12	12	1	281	424	-49	-593	[254,397,314,451]	54	0.01807	4	0.001627	3	3	B	4	399.8	13.5	1079
	800	WT_bg	A	12	12	2	136	663	-76	-639	[104,635,181,693]	89	0.02103	8	0.003112	6	6	B	8	332.4	11.13	944.4
	801	WT_bg	A	12	12	3	83	726	-87	-650	[48,691,120,761]	167	0.02872	10	0.002756	7	7	B	10	333.8	16.7	958.5
	802	WT_bg	A	12	12	4	222	870	-60	-678	[197,845,253,896]	74	0.01822	9	0.003901	9	9	B	9	361.2	8.222	1053
	803	WT_bg	A	12	13	1	204	42	141	-521	[169,16,230,76]	19	0.004278	7	0.002783	1	1	B	7	288.6	2.714	872.1
	804	WT_bg	A	12	13	2	98	668	121	-640	[65,631,134,710]	167	0.03335	17	0.00444	3	3	B	17	461.7	9.824	1100
	805	WT_bg	A	12	13	3	920	710	277	-648	[890,681,951,743]	87	0.01788	6	0.002323	4	4	B	6	332.7	14.5	1016
	806	WT_bg	A	12	13	4	1013	773	295	-660	[985,742,1043,804]	76	0.01784	5	0.002014	5	5	B	5	395.2	15.2	1086
	807	WT_bg	A	12	13	5	221	825	145	-669	[191,798,248,852]	59	0.02335	4	0.001848	6	6	B	4	371.1	14.75	1021
	808	WT_bg	A	12	13	6	682	938	232	-691	[652,912,717,965]	175	0.05238	8	0.003423	7	7	B	8	369	21.88	1052
	809	WT_bg	A	12	14	1	583	49	419	-522	[552,14,614,80]	165	0.04516	9	0.003171	1	1	B	9	402.2	18.33	1038
	810	WT_bg	A	12	14	2	276	245	360	-559	[251,211,303,273]	81	0.02341	2	0.000907	3	3	B	2	343.5	40.5	948.8
	811	WT_bg	A	12	14	3	700	277	440	-566	[664,247,730,312]	69	0.01444	4	0.001445	4	4	B	4	343.1	17.25	978
	812	WT_bg	A	12	14	4	922	474	483	-603	[890,439,959,509]	102	0.01775	12	0.003783	8	8	B	12	316.2	8.5	990
	813	WT_bg	A	12	14	5	555	836	413	-671	[527,807,588,864]	101	0.03017	7	0.002934	13	13	B	7	335.6	14.43	1003
	814	WT_bg	A	12	15	1	171	421	545	-593	[139,394,201,449]	128	0.04722	9	0.003626	7	6	B	9	388.1	14.22	1081
	815	WT_bg	A	12	15	2	286	533	567	-614	[259,501,314,569]	14	0.002575	5	0.001978	8	7	B	5	293.6	2.8	947.8
	816	WT_bg	A	12	15	3	612	780	629	-661	[577,743,646,814]	459	0.1407	15	0.004208	10	9	B	15	545	30.6	1324
	817	WT_bg	A	12	15	4	645	842	636	-673	[621,814,676,875]	22	0.008933	4	0.001798	11	10	B	4	463.9	5.5	1125
	818	WT_bg	A	12	16	1	993	168	702	-750	[966,138,1024,199]	137	0.03209	11	0.004319	4	3	B	11	363.4	12.45	1033
	819	WT_bg	A	12	16	2	488	418	606	-798	[458,386,523,453]	120	0.02343	4	0.001417	7	6	B	4	329.6	30	1009
	820	WT_bg	A	12	16	3	289	475	567	-808	[258,445,314,505]	62	0.01263	10	0.004266	8	7	B	10	319.8	6.2	992
	821	WT_bg	A	12	16	4	181	508	547	-814	[152,482,216,537]	63	0.02282	3	0.001303	9	8	B	3	404.8	21	1051
	822	WT_bg	A	12	16	5	654	863	636	-882	[617,831,693,902]	63	0.008641	7	0.002056	11	9	B	7	332.2	9	1019
	823	WT_bg	A	12	16	6	313	999	572	-908	[288,968,339,1031]	164	0.04248	19	0.008656	12	10	B	19	339.8	8.632	1060
	824	WT_bg	A	12	17	1	1028	106	504	-738	[989,73,1068,140]	37	0.006985	7	0.002018	1	1	B	7	324.6	5.286	942.1
	825	WT_bg	A	12	17	2	609	299	423	-775	[578,269,639,342]	101	0.03209	2	0.0006957	5	5	B	2	612.3	50.5	1259
	826	WT_bg	A	12	17	3	102	628	327	-837	[73,596,129,658]	29	0.006495	5	0.002384	7	7	B	5	309.8	5.8	988.3
	827	WT_bg	A	12	17	4	1042	1020	504	-912	[997,988,1072,1052]	103	0.03662	2	0.0006651	11	10	B	2	584.6	51.5	1231
	828	WT_bg	A	12	18	1	55	259	113	-767	[28,231,82,288]	158	0.06104	9	0.003859	3	2	B	9	433.2	17.56	1118
	829	WT_bg	A	12	18	2	484	500	195	-813	[451,470,520,533]	93	0.02739	8	0.002717	4	3	B	8	349.3	11.63	1013
	830	WT_bg	A	12	18	3	683	610	232	-834	[653,580,717,644]	68	0.02239	9	0.003204	5	4	B	9	344.7	7.556	1013
	831	WT_bg	A	12	18	4	710	695	238	-850	[684,664,739,725]	44	0.009554	7	0.002946	6	5	B	7	341.8	6.286	992.3
	832	WT_bg	A	12	19	1	256	67	-54	-730	[226,41,287,95]	35	0.009884	5	0.002253	1	1	B	5	351.3	7	954.8
	833	WT_bg	A	12	19	2	626	325	17	-779	[597,290,660,357]	21	0.003799	7	0.0024	3	3	B	7	302.3	3	955.9
	834	WT_bg	A	12	19	3	759	433	46	-799	[734,406,854,460]	116	0.03807	15	0.004443	4	4	B	15	458.9	7.733	1206
	835	WT_bg	A	12	19	4	802	645	49	-840	[773,607,831,675]	78	0.03182	5	0.001859	5	5	B	5	428.2	15.6	1094
	836	WT_bg	A	12	19	5	681	670	27	-845	[643,639,729,704]	345	0.07171	15	0.00367	6	6	B	15	412.9	23	1124
	837	WT_bg	A	12	19	6	848	799	58	-869	[816,762,882,831]	131	0.02398	10	0.002861	9	9	B	10	379.3	13.1	1042
	838	WT_bg	A	12	20	1	369	244	-237	-764	[343,219,402,272]	25	0.008386	6	0.00278	4	4	B	6	408.4	4.167	1035
	839	WT_bg	A	12	20	2	962	489	-125	-811	[930,457,996,520]	140	0.02629	7	0.002273	7	6	B	7	323.3	20	953.2
	840	WT_bg	A	12	20	3	438	495	-224	-812	[406,466,484,527]	58	0.01132	5	0.001867	8	7	B	5	328	11.6	985.6
	841	WT_bg	A	12	20	4	555	735	-202	-860	[524,701,593,803]	145	0.02075	25	0.00594	11	10	B	25	339.2	5.8	1055
	842	WT_bg	A	12	20	5	770	832	-161	-876	[744,804,804,861]	325	0.1418	4	0.00174	15	13	B	4	528.9	81.25	1219
	843	WT_bg	A	12	20	6	187	836	-272	-876	[158,800,216,865]	1127	0.2667	30	0.01055	16	14	A	30	502.7	37.57	1549
	844	WT_bg	A	12	20	7	588	860	-196	-881	[563,835,615,890]	216	0.1355	4	0.001829	17	15	B	4	802.8	54	1495
	845	WT_bg	A	12	20	8	312	994	-248	-907	[283,968,341,1037]	130	0.02655	11	0.004001	18	16	B	11	333.1	11.82	1012
	846	WT_bg	A	12	20	9	602	1032	-194	-914	[574,1003,628,1061]	75	0.02561	7	0.003085	19	17	B	7	385.9	10.71	1056
	847	WT_bg	A	12	21	1	452	384	-221	-994	[425,347,483,410]	101	0.03091	5	0.001966	5	4	B	5	487.5	20.2	1145
	848	WT_bg	A	12	21	2	137	490	-282	-1016	[99,459,164,525]	58	0.03111	2	0.0008237	7	6	B	2	598.8	29	1275
	849	WT_bg	A	12	21	3	143	551	-280	-1027	[117,525,172,578]	13	0.002538	4	0.001766	8	7	B	4	303.1	3.25	993.3
	850	WT_bg	A	12	21	4	221	565	-265	-1030	[192,517,251,599]	218	0.08568	12	0.003895	9	8	B	12	647.9	18.17	1369
	851	WT_bg	A	12	21	5	1021	996	-114	-1112	[989,969,1049,1025]	36	0.01162	4	0.001776	11	10	B	4	384.1	9	1060
	852	WT_bg	A	12	21	6	756	1048	-164	-1122	[723,1018,787,1077]	151	0.03097	12	0.004468	13	11	B	12	313.1	12.58	1009
	853	WT_bg	A	12	22	1	137	53	-76	-932	[106,22,168,81]	33	0.009762	11	0.004324	1	1	B	11	643.5	3	1211
	854	WT_bg	A	12	22	2	880	99	65	-942	[847,68,917,133]	87	0.01922	7	0.002205	2	2	B	7	386.8	12.43	1006
	855	WT_bg	A	12	22	3	222	127	-60	-947	[190,102,251,152]	76	0.02105	8	0.003765	3	3	B	8	302.1	9.5	910.3
	856	WT_bg	A	12	22	4	742	225	39	-966	[706,193,776,262]	144	0.05721	5	0.001455	4	4	B	5	477.6	28.8	1136
	857	WT_bg	A	12	22	5	718	450	35	-1008	[689,422,753,479]	30	0.005868	6	0.002353	5	5	B	6	319.7	5	979
	858	WT_bg	A	12	22	6	450	637	-17	-1044	[420,607,479,668]	158	0.04769	7	0.00277	6	6	B	7	338	22.57	1006
	859	WT_bg	A	12	22	7	198	673	-65	-1050	[171,640,223,701]	160	0.08473	6	0.002549	7	7	B	6	447.8	26.67	1101
	860	WT_bg	A	12	22	8	331	724	-39	-1060	[308,699,364,749]	88	0.04319	4	0.001998	8	8	B	4	607	22	1241
	861	WT_bg	A	12	22	9	820	974	54	-1108	[791,944,867,1004]	232	0.0553	5	0.001501	10	9	B	5	544.5	46.4	1221
	862	WT_bg	A	12	23	1	578	237	212	-967	[548,203,609,267]	210	0.0761	8	0.002733	2	1	B	8	482.4	26.25	1165
	863	WT_bg	A	12	23	2	417	306	182	-981	[387,277,448,340]	75	0.01494	6	0.002134	3	2	B	6	345.2	12.5	986
	864	WT_bg	A	12	23	3	411	596	180	-1036	[374,569,439,629]	78	0.01834	5	0.001908	4	3	B	5	373.9	15.6	1044
	865	WT_bg	A	12	23	4	1016	669	295	-1050	[990,642,1041,697]	319	0.111	4	0.001794	5	4	B	4	517	79.75	1234
	866	WT_bg	A	12	24	1	1023	113	502	-945	[996,83,1053,142]	138	0.04033	8	0.003192	2	1	B	8	381.7	17.25	1047
	867	WT_bg	A	12	24	2	647	705	430	-1057	[614,676,678,743]	101	0.02907	3	0.001065	4	3	B	3	439.2	33.67	1092
	868	WT_bg	A	12	24	3	710	866	442	-1087	[682,834,738,893]	86	0.02419	7	0.00325	5	4	B	7	354.9	12.29	1016
	869	WT_bg	A	12	24	4	766	946	453	-1103	[739,915,792,978]	14	0.002805	4	0.001712	7	6	B	4	307.1	3.5	978
	870	WT_bg	A	12	25	1	540	357	614	-990	[501,328,568,385]	49	0.01158	6	0.002203	7	6	B	6	361.2	8.167	1009
	871	WT_bg	A	12	25	2	424	497	593	-1017	[397,469,453,529]	118	0.03443	9	0.003689	8	7	B	9	389.6	13.11	1061
	872	WT_bg	A	12	25	3	988	643	700	-1045	[951,609,1024,679]	100	0.01485	9	0.002522	11	10	B	9	317.9	11.11	1019
	873	WT_bg	A	12	25	4	915	647	687	-1046	[888,615,948,676]	39	0.009886	4	0.001578	12	11	B	4	360.4	9.75	1035
	874	WT_bg	A	12	25	5	981	719	699	-1060	[953,688,1014,749]	2	0.0004013	1	0.0004149	13	12	B	1	323.3	2	991.5
	875	WT_bg	A	12	25	6	370	744	583	-1064	[340,715,400,778]	170	0.06097	8	0.002804	14	13	B	8	381.8	21.25	1049
	876	WT_bg	A	12	25	7	430	964	595	-1106	[403,938,477,993]	45	0.01043	10	0.003515	15	14	B	10	351.9	4.5	1005
	877	RR_bg	C	12	1	1	630	44	18	-111	[599,7,667,75]	8	0.00113	2	0.0006534	1	1	B	2	310.8	4	1036
	878	RR_bg	C	12	1	2	611	515	14	-200	[585,473,642,542]	168	0.1154	9	0.003566	6	5	B	9	673.3	18.67	1419
	879	RR_bg	C	12	1	3	350	918	-36	-277	[317,883,386,950]	12	0.001713	4	0.001279	8	7	B	4	305.2	3	1031
	880	RR_bg	C	12	2	1	207	207	-268	-141	[173,171,235,238]	1	0.0001305	1	0.000361	12	7	B	1	260.3	1	973
	881	RR_bg	C	12	2	2	924	305	-132	-161	[892,274,957,337]	56	0.01285	3	0.0009712	15	9	B	3	424.1	18.67	1099
	882	RR_bg	C	12	2	3	947	400	-128	-179	[911,365,981,436]	54	0.006807	10	0.00284	18	11	B	10	297.4	5.4	998.7
	883	RR_bg	C	12	2	4	958	463	-125	-191	[922,433,1000,491]	80	0.01738	7	0.002716	19	12	B	7	350.4	11.43	1055
	884	RR_bg	C	12	2	5	496	549	-213	-207	[466,519,525,582]	1	0.002919	1	0.0003454	21	14	B	1	6027	1	6735
	885	RR_bg	C	12	2	6	393	674	-233	-231	[368,649,418,699]	5	0.001002	4	0.002021	22	15	B	4	286.2	1.25	1017
	886	RR_bg	C	12	2	7	780	672	-159	-231	[753,644,810,702]	30	0.005849	3	0.001216	23	16	B	3	330.3	10	1037
	887	RR_bg	C	12	2	8	745	769	-166	-249	[723,744,769,794]	1	0.0003006	1	0.0005599	24	17	B	1	395.7	1	1089
	888	RR_bg	C	12	2	9	337	901	-244	-274	[302,854,372,946]	25	0.003116	8	0.002086	30	23	B	8	333	3.125	1050
	889	RR_bg	C	12	2	10	649	918	-184	-277	[618,883,688,948]	34	0.00579	4	0.00133	31	24	B	4	319.7	8.5	1021
	890	RR_bg	C	12	2	11	879	933	-141	-280	[836,900,918,972]	1	0.000138	1	0.0002728	32	25	B	1	355.1	1	1052
	891	RR_bg	C	12	2	12	958	1007	-126	-294	[924,973,992,1042]	0	0	0	0	34	27	B	0	NaN	NaN	NaN
	892	RR_bg	C	12	2	13	176	1029	-274	-297	[141,992,204,1059]	12	0.001813	3	0.001063	36	28	B	3	291.3	4	988.2
	893	RR_bg	C	12	3	1	767	322	249	-164	[741,291,799,347]	59	0.01572	4	0.001656	7	5	B	4	379.1	14.75	1097
	894	RR_bg	C	12	3	2	326	396	164	-178	[298,370,351,426]	9	0.002248	2	0.0008925	9	7	B	2	316.9	4.5	981.1
	895	RR_bg	C	12	3	3	1028	409	298	-181	[988,374,1073,446]	14	0.001422	5	0.001156	10	8	B	5	318.7	2.8	1077
	896	RR_bg	C	12	3	4	791	755	253	-246	[763,727,818,782]	35	0.01089	1	0.0004394	13	10	B	1	499.3	35	1217
	897	RR_bg	C	12	3	5	277	1000	155	-293	[246,972,310,1031]	3	0.0005122	1	0.0003765	17	13	B	1	295.7	3	958.3
	898	RR_bg	C	12	4	1	241	367	354	-172	[207,332,274,400]	27	0.004009	6	0.001847	4	3	B	6	338.8	4.5	1025
	899	RR_bg	C	12	4	2	102	765	327	-248	[58,732,148,799]	2	0.0003622	1	0.0002616	6	5	B	1	416.2	2	1030
	900	RR_bg	C	12	5	1	633	79	633	-118	[602,45,670,110]	18	0.002796	2	0.0006761	1	1	B	2	303.7	9	1001
	901	RR_bg	C	12	5	2	257	191	562	-139	[228,161,286,234]	358	0.08453	17	0.006078	3	3	B	17	401.4	21.06	1197
	902	RR_bg	C	12	5	3	72	375	526	-173	[42,334,101,404]	68	0.01105	16	0.005371	5	4	B	16	316.9	4.25	961
	903	RR_bg	C	12	5	4	321	748	575	-251	[275,697,388,910]	1317	0.3139	45	0.005261	8	5	B	45	564	29.27	1365
	904	RR_bg	C	12	6	1	841	150	672	-337	[798,108,883,201]	173	0.02052	19	0.003992	2	1	B	19	307.8	9.105	986.7
	905	RR_bg	C	12	6	2	448	406	597	-385	[408,376,479,443]	0	0	0	0	4	3	B	0	NaN	NaN	NaN
	906	RR_bg	C	12	6	3	906	596	685	-421	[873,559,939,626]	3	0.0004046	3	0.00106	6	5	B	3	263.4	1	940.7
	907	RR_bg	C	12	7	1	831	567	465	-416	[789,534,863,601]	3	0.0004199	3	0.0008754	4	3	B	3	329.7	1	1013
	908	RR_bg	C	12	7	2	1007	886	498	-477	[969,852,1044,931]	3	0.00036	2	0.0005089	9	7	B	2	313.6	1.5	955.5
	909	RR_bg	C	12	8	1	889	156	275	-334	[857,78,960,193]	1198	0.3061	25	0.004138	1	1	A	25	1354	47.92	2513
	910	RR_bg	C	12	8	2	486	180	195	-342	[438,151,518,215]	544	0.1547	15	0.004873	2	2	B	15	723.4	36.27	1550
	911	RR_bg	C	12	8	3	836	592	261	-421	[801,559,868,633]	0	0	0	0	7	6	B	0	NaN	NaN	NaN
	912	RR_bg	C	12	8	4	272	890	154	-476	[242,859,306,919]	29	0.004607	8	0.002922	10	9	B	8	306.7	3.625	1012
	913	RR_bg	C	12	9	1	450	313	-17	-368	[417,279,482,350]	18	0.002429	4	0.001208	8	7	B	4	295.7	4.5	969.5
	914	RR_bg	C	12	9	2	1017	344	93	-377	[983,321,1070,407]	145	0.04663	11	0.003179	9	8	B	11	557.7	13.18	1269
	915	RR_bg	C	12	9	3	613	365	14	-377	[582,335,647,398]	0	0	0	0	10	9	B	0	NaN	NaN	NaN
	916	RR_bg	C	12	9	4	134	497	-77	-402	[106,468,164,529]	153	0.04658	18	0.007123	11	10	B	18	365.4	8.5	1098
	917	RR_bg	C	12	9	5	923	515	72	-406	[890,487,958,545]	106	0.02023	4	0.001509	12	11	B	4	320.8	26.5	995.7
	918	RR_bg	C	12	9	6	474	539	-13	-410	[435,503,507,571]	31	0.004279	6	0.001807	13	12	B	6	317.4	5.167	1008
	919	RR_bg	C	12	9	7	773	581	44	-418	[745,552,805,612]	388	0.06565	37	0.0138	14	13	B	37	355.4	10.49	1170
	920	RR_bg	C	12	9	8	48	907	-94	-480	[9,864,83,950]	452	0.1354	18	0.004283	18	17	B	18	558.4	25.11	1358
	921	RR_bg	C	12	9	9	41	1011	-95	-499	[12,975,75,1040]	0	0	0	0	21	20	B	0	NaN	NaN	NaN
	922	RR_bg	C	12	10	1	917	761	-133	-452	[886,730,948,792]	17	0.003614	2	0.0007067	5	5	B	2	372.1	8.5	1034
	923	RR_bg	C	12	10	2	118	817	-282	-463	[82,781,266,853]	1	7.84e-05	1	0.0002012	7	7	B	1	268.1	1	959
	924	RR_bg	C	12	10	3	889	989	-139	-496	[861,959,919,1026]	42	0.007646	9	0.003152	9	9	B	9	317	4.667	1002
	925	RR_bg	C	12	11	1	886	76	-140	-527	[824,38,927,108]	581	0.1048	17	0.004136	2	1	B	17	357.9	34.18	1091
	926	RR_bg	C	12	11	2	157	94	-277	-530	[124,63,189,127]	55	0.01002	10	0.003185	3	2	B	10	331	5.5	1013
	927	RR_bg	C	12	11	3	361	284	-238	-567	[334,256,390,316]	1	0.0005272	1	0.0003949	7	4	B	1	879	1	1556
	928	RR_bg	C	12	11	4	65	403	-295	-591	[35,373,96,478]	304	0.09953	8	0.00231	9	6	B	8	800.2	38	1931
	929	RR_bg	C	12	11	5	293	448	-252	-596	[249,397,326,481]	246	0.05686	13	0.003422	10	7	B	13	371.8	18.92	1124
	930	RR_bg	C	12	11	6	331	569	-245	-621	[302,542,359,598]	73	0.01758	7	0.003167	12	9	B	7	318.9	10.43	1052
	931	RR_bg	C	12	11	7	385	614	-234	-629	[352,581,420,648]	76	0.00893	30	0.009028	13	10	B	30	297.1	2.533	1048
	932	RR_bg	C	12	11	8	691	659	-177	-638	[661,633,718,686]	0	0	0	0	14	11	B	0	NaN	NaN	NaN
	933	RR_bg	C	12	11	9	752	677	-165	-642	[718,644,789,712]	69	0.01575	9	0.002792	15	12	B	9	372.8	7.667	1088
	934	RR_bg	C	12	11	10	439	709	-224	-647	[414,682,463,737]	16	0.004264	2	0.0009852	16	13	B	2	333.4	8	1038
	935	RR_bg	C	12	12	1	681	98	27	-531	[642,63,715,130]	66	0.01051	21	0.00656	2	2	B	21	319.9	3.143	985.5
	936	RR_bg	C	12	12	2	108	351	-81	-579	[73,319,150,384]	125	0.03134	21	0.005892	6	6	B	21	360.6	5.952	1058
	937	RR_bg	C	12	12	3	322	721	-41	-649	[288,686,356,769]	157	0.01788	26	0.007035	9	8	B	26	299.8	6.038	1019
	938	RR_bg	C	12	12	4	169	754	-70	-656	[134,722,201,789]	136	0.02104	8	0.002451	11	10	B	8	308.2	17	998.5
	939	RR_bg	C	12	12	5	668	797	24	-664	[640,764,697,826]	1	0.000161	1	0.0003751	12	11	B	1	283.3	1	952
	940	RR_bg	C	12	12	6	289	1000	-48	-703	[256,973,323,1029]	89	0.0348	9	0.00321	15	12	B	9	430.2	9.889	1142
	941	RR_bg	C	12	13	1	761	165	248	-544	[721,129,805,200]	142	0.03225	2	0.000521	2	1	B	2	434.1	71	1091
	942	RR_bg	C	12	13	2	471	857	192	-676	[439,828,506,887]	38	0.004455	8	0.0026	5	4	B	8	295.1	4.75	1124
	943	RR_bg	C	12	13	3	215	979	144	-699	[183,948,258,1022]	35	0.004605	12	0.003517	8	6	B	12	300.6	2.917	987.7
	944	RR_bg	C	12	13	4	325	1026	164	-707	[296,998,356,1054]	10	0.002174	4	0.001723	9	7	B	4	306.2	2.5	1002
	945	RR_bg	C	12	14	1	253	72	356	-527	[220,35,286,117]	4	0.0004377	4	0.000979	2	1	B	4	297	1	953.5
	946	RR_bg	C	12	14	2	867	593	472	-625	[831,561,898,625]	19	0.002699	5	0.00168	12	10	B	5	283.2	3.8	985.9
	947	RR_bg	C	12	14	3	346	630	373	-632	[315,599,381,663]	84	0.01316	18	0.006435	14	12	B	18	304.2	4.667	1005
	948	RR_bg	C	12	14	4	1004	732	498	-652	[976,705,1034,767]	2	0.0003077	2	0.0007859	17	14	B	2	269.9	1	953.5
	949	RR_bg	C	12	14	5	651	905	431	-685	[622,877,679,934]	14	0.002564	5	0.002019	19	16	B	5	302.3	2.8	986.3
	950	RR_bg	C	12	14	6	224	947	350	-692	[194,901,261,981]	42	0.005355	15	0.004586	21	18	B	15	295	2.8	1005
	951	RR_bg	C	12	15	1	735	93	652	-531	[698,64,767,124]	81	0.01588	3	0.001024	1	1	B	3	333.1	27	962.7
	952	RR_bg	C	12	15	2	370	369	583	-583	[339,337,403,406]	70	0.009503	12	0.003645	5	5	B	12	302.5	5.833	995.2
	953	RR_bg	C	12	15	3	83	420	529	-592	[46,388,116,455]	347	0.08146	14	0.004775	6	6	B	14	346.3	24.79	1002
	954	RR_bg	C	12	15	4	615	642	630	-635	[581,604,653,679]	32	0.005359	8	0.002372	11	11	B	8	372.1	4	1056
	955	RR_bg	C	12	15	5	280	904	565	-684	[239,876,309,935]	86	0.02577	6	0.002065	12	12	B	6	379.8	14.33	1074
	956	RR_bg	C	12	16	1	544	61	616	-729	[510,23,576,96]	0	0	0	0	1	1	B	0	NaN	NaN	NaN
	957	RR_bg	C	12	16	2	497	160	607	-748	[463,124,534,195]	0	0	0	0	2	2	B	0	NaN	NaN	NaN
	958	RR_bg	C	12	16	3	421	326	592	-780	[377,295,455,362]	2	0.0002326	1	0.0003009	6	6	B	1	260.3	2	939
	959	RR_bg	C	12	16	4	365	374	582	-789	[318,339,396,404]	9	0.002213	2	0.0007743	7	7	B	2	374.5	4.5	1031
	960	RR_bg	C	12	16	5	535	671	615	-845	[505,637,569,699]	234	0.09173	16	0.005948	11	11	B	16	381.6	14.63	1117
	961	RR_bg	C	12	16	6	214	741	554	-859	[186,714,255,771]	264	0.0565	27	0.01042	12	12	B	27	343.9	9.778	1103
	962	RR_bg	C	12	16	7	354	809	581	-871	[319,785,391,838]	1	0.000173	1	0.0004367	16	15	B	1	264.7	1	943
	963	RR_bg	C	12	16	8	344	905	578	-890	[310,871,375,944]	0	0	0	0	20	19	B	0	NaN	NaN	NaN
	964	RR_bg	C	12	17	1	603	147	422	-746	[571,116,633,176]	9	0.002067	1	0.000381	3	3	B	1	360.9	9	976.7
	965	RR_bg	C	12	17	2	657	495	432	-811	[588,457,700,532]	369	0.1006	13	0.003147	8	8	B	13	468.5	28.38	1219
	966	RR_bg	C	12	17	3	404	577	384	-827	[355,548,438,605]	16	0.002346	4	0.001267	10	10	B	4	289.2	4	981.3
	967	RR_bg	C	12	18	1	655	43	227	-726	[626,15,684,71]	1	0.0001784	1	0.0004087	3	1	B	1	269.6	1	892
	968	RR_bg	C	12	18	2	795	57	254	-729	[764,28,828,88]	32	0.005052	6	0.002046	4	2	B	6	298.1	5.333	981.1
	969	RR_bg	C	12	18	3	748	193	245	-754	[721,163,780,222]	0	0	0	0	6	4	B	0	NaN	NaN	NaN
	970	RR_bg	C	12	18	4	555	308	209	-776	[527,277,600,336]	43	0.00749	11	0.003752	10	8	B	11	295.4	3.909	963.8
	971	RR_bg	C	12	18	5	984	340	290	-783	[950,311,1019,376]	130	0.07326	11	0.003912	11	9	B	11	661.6	11.82	1394
	972	RR_bg	C	12	18	6	230	458	145	-804	[179,431,263,486]	70	0.01049	5	0.001538	15	13	B	5	310	14	998.1
	973	RR_bg	C	12	18	7	58	489	113	-811	[22,460,87,524]	689	0.1703	16	0.005448	16	14	B	16	413.7	43.06	1262
	974	RR_bg	C	12	18	8	834	533	261	-819	[802,503,873,570]	3	0.000386	2	0.0006365	17	15	B	2	262.7	1.5	898.3
	975	RR_bg	C	12	18	9	754	959	246	-900	[723,929,784,991]	5	0.0008349	4	0.001508	27	23	B	4	283.9	1.25	954.1
	976	RR_bg	C	12	19	1	478	215	-12	-759	[448,189,506,244]	4	0.0007039	1	0.0004124	4	4	B	1	287.6	4	954.8
	977	RR_bg	C	12	19	2	590	298	10	-775	[553,264,630,334]	22	0.003305	4	0.001136	8	7	B	4	319.9	5.5	988.5
	978	RR_bg	C	12	19	3	418	490	-23	-811	[380,452,466,533]	65	0.006376	16	0.003474	9	8	B	16	313.4	4.063	1039
	979	RR_bg	C	12	19	4	181	559	-68	-824	[140,532,216,587]	82	0.01252	18	0.006114	11	9	B	18	313.8	4.556	1037
	980	RR_bg	C	12	19	5	205	983	-63	-904	[165,945,255,1019]	132	0.02036	15	0.003381	19	17	B	15	343.5	8.8	1078
	981	RR_bg	C	12	19	6	400	1040	-27	-915	[372,1011,433,1069]	47	0.03145	1	0.0004005	20	18	B	1	1224	47	1931
	982	RR_bg	C	12	20	1	922	152	-132	-747	[886,117,958,197]	94	0.01495	8	0.002134	4	2	B	8	375.1	11.75	1048
	983	RR_bg	C	12	20	2	868	216	-142	-759	[841,189,896,250]	0	0	0	0	5	3	B	0	NaN	NaN	NaN
	984	RR_bg	C	12	20	3	720	230	-171	-762	[690,200,748,263]	3	0.0003777	1	0.0003342	6	4	B	1	268.6	3	968.7
	985	RR_bg	C	12	20	4	854	324	-145	-779	[820,294,897,355]	26	0.004548	1	0.000304	9	7	B	1	372.4	26	1015
	986	RR_bg	C	12	20	5	944	333	-128	-782	[908,299,981,382]	47	0.01626	5	0.001214	10	8	B	5	518.2	9.4	1206
	987	RR_bg	C	12	20	6	302	474	-250	-808	[261,436,340,512]	61	0.007204	22	0.005313	12	10	B	22	310.5	2.773	1034
	988	RR_bg	C	12	20	7	664	527	-182	-820	[634,497,694,578]	653	0.1633	18	0.004658	13	11	B	18	383.3	36.28	1196
	989	RR_bg	C	12	20	8	251	601	-256	-833	[216,572,350,637]	707	0.1408	33	0.008312	14	12	B	33	531.3	21.42	1437
	990	RR_bg	C	12	20	9	528	680	-208	-847	[500,649,556,719]	174	0.02718	32	0.01134	16	14	B	32	308.8	5.438	1027
	991	RR_bg	C	12	20	10	521	997	-209	-907	[483,964,553,1027]	22	0.003813	6	0.002008	19	16	B	6	347.5	3.667	1045
	992	RR_bg	C	12	20	11	439	1022	-226	-912	[387,992,474,1057]	153	0.03425	19	0.005128	21	18	B	19	367.6	8.053	1098
	993	RR_bg	C	12	21	1	471	248	-218	-970	[428,215,502,286]	275	0.08371	5	0.001368	4	4	B	5	827.2	55	1572
	994	RR_bg	C	12	21	2	1024	355	-113	-991	[987,325,1057,397]	15	0.002773	1	0.0003463	5	5	B	1	357.9	15	1042
	995	RR_bg	C	12	21	3	283	489	-253	-1016	[259,464,309,520]	0	0	0	0	6	6	B	0	NaN	NaN	NaN
	996	RR_bg	C	12	21	4	340	494	-243	-1017	[310,465,371,530]	4	0.0005838	2	0.0007329	7	7	B	2	279.8	2	949.2
	997	RR_bg	C	12	21	5	959	517	-125	-1022	[930,488,997,555]	212	0.0337	9	0.002899	8	8	B	9	301.5	23.56	1037
	998	RR_bg	C	12	21	6	939	757	-129	-1067	[908,729,979,792]	0	0	0	0	11	11	B	0	NaN	NaN	NaN
	999	RR_bg	C	12	21	7	617	798	-189	-1069	[584,662,654,829]	365	0.1044	14	0.00293	13	13	B	14	890.3	26.07	1724
	1000	RR_bg	C	12	21	8	690	802	-178	-1070	[658,670,720,836]	977	0.2131	28	0.005611	14	14	B	28	998.2	34.89	2451
	1001	RR_bg	C	12	21	9	550	823	-203	-1079	[512,784,588,861]	10	0.001194	9	0.002165	15	15	B	9	380.7	1.111	1136
	1002	RR_bg	C	12	21	10	995	863	-118	-1087	[968,834,1026,892]	1	0.0001753	1	0.0004202	16	16	B	1	276.1	1	958
	1003	RR_bg	C	12	22	1	411	208	-24	-962	[376,175,454,246]	71	0.009458	17	0.004601	2	2	B	17	308.4	4.176	980.2
	1004	RR_bg	C	12	22	2	77	211	-88	-962	[44,178,111,248]	347	0.1054	12	0.00397	3	3	B	12	459.5	28.92	1130
	1005	RR_bg	C	12	22	3	454	550	-17	-1028	[415,524,483,588]	615	0.09984	22	0.007852	15	13	B	22	317.9	27.95	1102
	1006	RR_bg	C	12	22	4	481	618	-12	-1040	[440,586,509,647]	103	0.04507	6	0.002122	16	14	B	6	580.7	17.17	1278
	1007	RR_bg	C	12	22	5	678	679	20	-1052	[559,648,709,711]	178	0.08454	9	0.001584	17	15	B	9	1385	19.78	2618
	1008	RR_bg	C	12	23	1	777	58	250	-934	[750,31,804,85]	0	0	0	0	3	3	B	0	NaN	NaN	NaN
	1009	RR_bg	C	12	23	2	118	92	126	-940	[87,54,153,132]	77	0.01176	16	0.00486	5	4	B	16	391.9	4.813	1026
	1010	RR_bg	C	12	23	3	575	99	212	-941	[544,53,609,133]	84	0.01739	11	0.003316	6	5	B	11	320	7.636	1042
	1011	RR_bg	C	12	23	4	1019	481	296	-1014	[988,446,1053,513]	1	0.0004542	1	0.0003147	12	9	B	1	953.4	1	1633
	1012	RR_bg	C	12	23	5	163	588	133	-1034	[133,552,192,626]	46	0.01567	5	0.001848	13	10	B	5	738.4	9.2	1392
	1013	RR_bg	C	12	23	6	578	776	213	-1070	[546,744,617,813]	561	0.1541	5	0.001318	18	15	B	5	697	112.2	1492
	1014	RR_bg	C	12	23	7	1016	937	295	-1101	[976,902,1056,972]	120	0.01802	5	0.001293	20	17	B	5	361.2	24	1052
	1015	RR_bg	C	12	24	1	38	145	315	-950	[4,111,74,177]	14	0.002411	7	0.002106	1	1	B	7	349.6	2	936.7
	1016	RR_bg	C	12	24	2	750	184	451	-957	[711,130,801,225]	399	0.04956	10	0.002131	2	2	B	10	349.4	39.9	1038
	1017	RR_bg	C	12	24	3	60	326	320	-985	[34,298,104,361]	374	0.2083	8	0.002912	4	4	B	8	1000	46.75	1776
	1018	RR_bg	C	12	24	4	998	474	497	-1014	[970,442,1027,506]	202	0.1269	5	0.001931	9	8	B	5	1065	40.4	1844
	1019	RR_bg	C	12	24	5	118	887	330	-1090	[80,843,156,923]	53	0.005585	14	0.003238	11	10	B	14	292.4	3.786	944.8
	1020	RR_bg	C	12	24	6	265	897	359	-1094	[236,867,307,941]	166	0.04213	13	0.004051	13	12	B	13	443.3	12.77	1184
	1021	RR_bg	C	12	25	1	597	698	626	-1055	[566,660,632,732]	80	0.01389	9	0.002635	5	5	B	9	322	8.889	1005
	1022	RR_bg	C	12	25	2	231	744	557	-1064	[208,722,267,766]	387	0.1901	9	0.004548	7	7	B	9	690.1	43	1453
	1023	DD_bg	E	12	1	1	922	332	73	-166	[892,298,954,364]	15	0.002251	5	0.001711	5	2	B	5	312	3	1048
	1024	DD_bg	E	12	1	2	607	863	13	-267	[573,833,642,910]	63	0.01794	10	0.003219	7	4	B	10	429.6	6.3	1167
	1025	DD_bg	E	12	2	1	40	866	-300	-267	[8,835,73,898]	28	0.003968	6	0.001995	9	9	B	6	348.2	4.667	1108
	1026	DD_bg	E	12	2	2	125	948	-283	-283	[94,903,170,997]	555	0.107	24	0.005813	10	10	B	24	399.4	23.13	1313
	1027	DD_bg	E	12	3	1	457	416	190	-181	[417,370,489,445]	68	0.05348	2	0.0007297	2	2	B	2	923.3	34	1623
	1028	DD_bg	E	12	3	2	230	837	147	-261	[193,792,269,876]	48	0.004949	16	0.003666	7	6	B	16	288.6	3	1012
	1029	DD_bg	E	12	4	1	827	199	465	-140	[795,159,860,232]	27	0.003586	10	0.00304	2	1	B	10	301.7	2.7	998.7
	1030	DD_bg	E	12	4	2	900	358	479	-171	[869,326,935,391]	34	0.005056	3	0.0009643	5	4	B	3	325.5	11.33	1049
	1031	DD_bg	E	12	4	3	1016	603	500	-217	[979,568,1055,639]	93	0.01291	12	0.003192	6	5	B	12	328.4	7.75	1099
	1032	DD_bg	E	12	4	4	991	697	495	-235	[948,665,1020,727]	18	0.002804	5	0.001738	8	7	B	5	327.9	3.6	1041
	1033	DD_bg	E	12	4	5	550	1002	412	-293	[519,972,582,1031]	62	0.01375	6	0.00225	9	8	B	6	370.9	10.33	1083
	1034	DD_bg	E	12	4	6	859	1003	470	-293	[828,975,891,1034]	1	0.0002754	1	0.0004266	10	9	B	1	443.3	1	1119
	1035	DD_bg	E	12	5	1	352	185	579	-137	[311,145,398,231]	220	0.01818	30	0.006553	2	2	B	30	312.5	7.333	1134
	1036	DD_bg	E	12	5	2	332	257	577	-152	[296,223,379,292]	10	0.001137	4	0.001013	4	4	B	4	433.9	2.5	1217
	1037	DD_bg	E	12	5	3	224	300	555	-160	[188,253,255,335]	11	0.002124	4	0.001297	5	5	B	4	398.3	2.75	1075
	1038	DD_bg	E	12	5	4	748	927	655	-279	[721,898,782,960]	45	0.007369	6	0.002119	11	10	B	6	313.9	7.5	1046
	1039	DD_bg	E	12	7	1	951	700	488	-442	[910,666,986,742]	78	0.00945	18	0.004312	7	6	B	18	318.3	4.333	1002
	1040	DD_bg	E	12	8	1	794	392	253	-383	[757,354,832,433]	11	0.00112	6	0.001384	2	2	B	6	306.8	1.833	984
	1041	DD_bg	E	12	9	1	483	154	-11	-337	[435,124,518,190]	24	0.003253	6	0.001761	3	2	B	6	288.6	4	947.4
	1042	DD_bg	E	12	9	2	582	504	9	-403	[550,471,617,536]	9	0.001462	5	0.001657	7	6	B	5	315.7	1.8	1002
	1043	DD_bg	E	12	9	3	640	614	18	-424	[607,584,671,643]	61	0.028	3	0.001182	8	7	B	3	929.8	20.33	1625
	1044	DD_bg	E	12	10	1	835	530	-149	-409	[795,496,872,575]	65	0.01448	12	0.002823	11	10	B	12	416.6	5.417	1156
	1045	DD_bg	E	12	10	2	596	621	-194	-424	[567,572,626,651]	39	0.005784	14	0.004813	12	11	B	14	307.6	2.786	1041
	1046	DD_bg	E	12	10	3	592	860	-195	-471	[563,828,625,890]	47	0.01105	4	0.001447	15	13	B	4	410.9	11.75	1111
	1047	DD_bg	E	12	10	4	381	1001	-235	-497	[349,964,414,1036]	40	0.00797	7	0.002178	16	14	B	7	331.2	5.714	1032
	1048	DD_bg	E	12	11	1	673	71	-180	-527	[635,38,705,117]	9	0.001111	2	0.0005253	1	1	B	2	316.8	4.5	958.1
	1049	DD_bg	E	12	11	2	345	132	-241	-538	[309,95,385,172]	16	0.001816	7	0.001762	2	2	B	7	303.6	2.286	976.8
	1050	DD_bg	E	12	12	1	629	474	17	-603	[594,441,664,516]	57	0.01185	8	0.002225	6	5	B	8	362.2	7.125	1066
	1051	DD_bg	E	12	12	2	33	597	-96	-627	[3,562,64,654]	605	0.1741	11	0.003242	7	6	B	11	386.7	55	1042
	1052	DD_bg	E	12	12	3	34	746	-96	-654	[5,717,65,780]	9	0.001971	1	0.0003604	8	7	B	1	379.8	9	994.9
	1053	DD_bg	E	12	13	1	1034	105	299	-533	[991,71,1068,142]	9	0.001564	1	0.0002644	1	1	B	1	415.8	9	1043
	1054	DD_bg	E	12	13	2	261	261	152	-562	[214,227,299,299]	24	0.003748	8	0.002082	3	3	B	8	295.3	3	927.7
	1055	DD_bg	E	12	13	3	893	778	272	-661	[861,749,923,825]	28	0.009551	3	0.0009846	8	5	B	3	640.1	9.333	1333
	1056	DD_bg	E	12	14	1	790	224	458	-555	[757,193,825,257]	56	0.008487	8	0.002506	1	1	B	8	309.1	7	975.6
	1057	DD_bg	E	12	14	2	228	688	351	-643	[195,658,256,721]	1	0.0001521	1	0.000374	6	4	B	1	278.9	1	945
	1058	DD_bg	E	12	14	3	760	757	451	-657	[730,731,786,786]	0	0	0	0	7	5	B	0	NaN	NaN	NaN
	1059	DD_bg	E	12	14	4	91	989	325	-701	[49,950,134,1036]	23	0.006604	4	0.0008529	9	7	B	4	3636	5.75	4304
	1060	DD_bg	E	12	15	1	441	811	596	-666	[411,781,476,840]	60	0.01339	6	0.002183	6	3	B	6	353.1	10	1049
	1061	DD_bg	E	12	16	1	981	388	699	-792	[947,354,1024,427]	21	0.003759	3	0.0008011	3	1	B	3	423.3	7	1139
	1062	DD_bg	E	12	16	2	723	898	650	-888	[689,862,760,937]	171	0.02045	25	0.006255	6	4	B	25	329.7	6.84	1072
	1063	DD_bg	E	12	16	3	997	1018	701	-911	[951,982,1035,1056]	7	0.0007724	3	0.0007466	9	7	B	3	302.3	2.333	990.4
	1064	DD_bg	E	12	17	1	136	174	334	-751	[104,142,169,208]	20	0.002576	9	0.002804	1	1	B	9	293.2	2.222	978.9
	1065	DD_bg	E	12	18	1	75	412	116	-796	[41,382,105,444]	81	0.01353	6	0.002006	6	5	B	6	336.1	13.5	1032
	1066	DD_bg	E	12	18	2	782	505	250	-814	[740,461,820,541]	2	0.004082	2	0.0004687	8	7	B	2	5775	1	6441
	1067	DD_bg	E	12	19	1	239	131	-56	-742	[205,97,287,174]	107	0.01709	16	0.004182	3	1	B	16	321.9	6.688	1009
	1068	DD_bg	E	12	19	2	995	155	86	-747	[958,113,1029,196]	33	0.004386	5	0.001228	4	2	B	5	315.8	6.6	963.2
	1069	DD_bg	E	12	20	1	479	573	-216	-827	[454,545,507,602]	20	0.003247	5	0.002242	4	3	B	5	295.5	4	1086
	1070	DD_bg	E	12	20	2	793	831	-156	-876	[759,799,830,865]	0	0	0	0	6	5	B	0	NaN	NaN	NaN
	1071	DD_bg	E	12	21	1	1043	779	-110	-1072	[1004,747,1077,818]	11	0.001748	1	0.0002864	10	9	B	1	384.4	11	1078
	1072	DD_bg	E	12	21	2	354	856	-240	-1085	[318,819,387,888]	98	0.01305	25	0.007541	11	10	B	25	314.3	3.92	1047
	1073	DD_bg	E	12	21	3	268	993	-256	-1110	[233,956,309,1026]	38	0.006014	8	0.00214	13	12	B	8	347.5	4.75	1042
	1074	DD_bg	E	12	22	1	509	133	-6	-948	[476,98,545,167]	85	0.01273	13	0.003835	2	2	B	13	317.4	6.538	970.6
	1075	DD_bg	E	12	22	2	342	676	-37	-1051	[316,645,372,708]	52	0.01036	11	0.004719	7	7	B	11	299.8	4.727	956.3
	1076	DD_bg	E	12	22	3	191	930	-66	-1100	[156,894,231,972]	36	0.004901	5	0.001208	11	11	B	5	327.7	7.2	992.9
	1077	DD_bg	E	12	23	1	947	164	283	-954	[915,130,982,203]	43	0.006686	11	0.003424	2	1	B	11	305.9	3.909	955.5
	1078	DD_bg	E	12	23	2	508	464	195	-1008	[401,394,557,507]	745	0.1327	31	0.003128	3	2	B	31	1348	24.03	2492
	1079	DD_bg	E	12	23	3	365	464	172	-1011	[328,432,402,500]	42	0.01488	5	0.001585	4	3	B	5	429	8.4	1110
	1080	DD_bg	E	12	23	4	98	477	121	-1013	[48,435,142,529]	8	0.0009878	4	0.0007592	5	4	B	4	550.9	2	1184
	1081	DD_bg	E	12	23	5	758	907	246	-1096	[722,871,792,945]	1	0.0001169	1	0.0003012	6	5	B	1	262.5	1	931
	1082	DD_bg	E	12	24	1	634	199	429	-961	[599,164,675,234]	10	0.001234	4	0.0009847	3	3	B	4	308.3	2.5	942.5
	1083	DD_bg	E	12	25	1	285	95	567	-940	[240,53,325,140]	64	0.00732	19	0.004304	3	3	B	19	308.4	3.368	973.3
	1084	DD_bg	E	12	25	2	1031	166	709	-956	[992,131,1069,229]	5	0.001361	2	0.0004483	4	4	B	2	1285	2.5	1930
	1085	DD_bg	E	12	25	3	421	399	591	-999	[355,368,456,441]	160	0.02943	8	0.002252	7	7	B	8	351.5	20	1046
	1086	DD_bg	E	12	25	4	495	454	607	-1009	[453,413,554,497]	91	0.01104	20	0.004059	8	8	B	20	320.7	4.55	1017
	1087	DD_bg	E	12	25	5	312	903	571	-1094	[280,875,342,937]	1	0.0001359	1	0.0003516	9	9	B	1	257.7	1	919
	1088	AA_bg	G	12	1	1	436	164	-19	-134	[406,135,467,195]	268	0.1169	19	0.007186	3	2	B	19	670	14.11	1527
	1089	AA_bg	G	12	1	2	578	453	7	-188	[548,416,611,490]	77	0.01622	3	0.001209	9	8	B	3	358	25.67	1074
	1090	AA_bg	G	12	1	3	697	494	31	-197	[671,470,743,520]	194	0.0818	3	0.001209	10	9	B	3	581.9	64.67	1344
	1091	AA_bg	G	12	1	4	372	828	-32	-260	[337,800,402,860]	9	0.001746	2	0.000811	15	14	B	2	345.6	4.5	1062
	1092	AA_bg	G	12	1	5	983	853	85	-265	[957,827,1024,884]	279	0.16	3	0.001228	16	15	B	3	1036	93	1876
	1093	AA_bg	G	12	1	6	413	868	-24	-268	[382,837,441,906]	109	0.02152	9	0.003407	17	16	B	9	369.7	12.11	1127
	1094	AA_bg	G	12	1	7	1000	961	88	-286	[978,934,1024,992]	96	0.0304	8	0.004036	19	18	B	8	380.3	12	1128
	1095	AA_bg	G	12	2	1	310	156	-249	-132	[273,125,341,188]	278	0.09194	12	0.004209	2	2	B	12	450.7	23.17	1204
	1096	AA_bg	G	12	2	2	1001	291	-118	-158	[955,251,1031,321]	85	0.01248	12	0.003831	5	5	B	12	316.3	7.083	993.5
	1097	AA_bg	G	12	2	3	47	311	-298	-161	[17,278,78,343]	375	0.05667	15	0.005156	6	6	B	15	307.2	25	1095
	1098	AA_bg	G	12	2	4	556	693	-202	-235	[525,666,583,725]	86	0.0231	9	0.003736	9	9	B	9	363.1	9.556	1055
	1099	AA_bg	G	12	2	5	55	712	-297	-237	[26,681,82,743]	53	0.0103	5	0.001917	10	10	B	5	342.6	10.6	1054
	1100	AA_bg	G	12	2	6	530	850	-207	-264	[498,819,561,882]	15	0.002576	2	0.000656	13	13	B	2	330.3	7.5	990.7
	1101	AA_bg	G	12	2	7	856	990	-146	-290	[823,952,887,1020]	136	0.02808	14	0.004723	14	14	B	14	371.4	9.714	1098
	1102	AA_bg	G	12	3	1	628	100	222	-122	[588,67,662,134]	78	0.01466	10	0.003077	3	2	B	10	369.2	7.8	1106
	1103	AA_bg	G	12	3	2	84	292	119	-158	[53,259,115,321]	42	0.007779	6	0.002194	11	10	B	6	303.5	7	957.9
	1104	AA_bg	G	12	3	3	200	411	141	-181	[174,381,226,449]	263	0.07944	10	0.003854	16	14	B	10	391.4	26.3	1100
	1105	AA_bg	G	12	3	4	997	504	292	-199	[966,478,1034,533]	110	0.06255	7	0.002815	19	16	B	7	559.7	15.71	1304
	1106	AA_bg	G	12	3	5	509	713	199	-238	[480,680,537,743]	65	0.01872	5	0.002115	21	18	B	5	381.3	13	1083
	1107	AA_bg	G	12	3	6	225	806	145	-256	[198,778,253,836]	348	0.1248	14	0.005731	22	19	B	14	554.6	24.86	1340
	1108	AA_bg	G	12	3	7	286	982	157	-289	[252,952,328,1025]	29	0.007704	4	0.001286	23	20	B	4	374	7.25	1054
	1109	AA_bg	G	12	4	1	166	107	339	-123	[135,84,189,132]	22	0.006184	5	0.002647	2	1	B	5	324.2	4.4	1033
	1110	AA_bg	G	12	4	2	84	141	323	-129	[56,116,109,166]	22	0.006792	3	0.001495	3	2	B	3	399.9	7.333	1008
	1111	AA_bg	G	12	4	3	68	210	321	-143	[40,176,106,245]	230	0.05429	17	0.006076	5	3	B	17	337.2	13.53	1035
	1112	AA_bg	G	12	4	4	379	473	380	-193	[349,440,411,513]	201	0.06717	10	0.003614	8	6	B	10	408.5	20.1	1128
	1113	AA_bg	G	12	4	5	68	582	321	-213	[34,546,104,618]	9	0.001165	6	0.001665	10	8	B	6	302.9	1.5	940
	1114	AA_bg	G	12	4	6	980	815	494	-259	[953,790,1010,853]	42	0.0105	5	0.002068	13	11	B	5	388.1	8.4	1088
	1115	AA_bg	G	12	4	7	736	903	447	-275	[708,877,764,938]	277	0.06608	9	0.003833	15	12	B	9	342.9	30.78	1086
	1116	AA_bg	G	12	4	8	74	923	321	-278	[36,889,110,958]	40	0.004456	12	0.003065	16	13	B	12	292.5	3.333	952.1
	1117	AA_bg	G	12	5	1	838	110	672	-124	[812,83,865,143]	80	0.02532	6	0.002554	5	3	B	6	391.2	13.33	1106
	1118	AA_bg	G	12	5	2	608	220	628	-145	[578,190,637,252]	45	0.008662	4	0.001524	6	4	B	4	347.7	11.25	1040
	1119	AA_bg	G	12	5	3	1024	259	707	-152	[998,230,1049,292]	218	0.1179	6	0.002664	7	5	B	6	689.8	36.33	1453
	1120	AA_bg	G	12	5	4	785	304	662	-160	[748,273,823,336]	81	0.01687	8	0.002698	8	6	B	8	377.4	10.13	1083
	1121	AA_bg	G	12	5	5	437	432	595	-185	[404,402,466,470]	447	0.1263	7	0.002362	11	9	B	7	640.3	63.86	1411
	1122	AA_bg	G	12	5	6	496	587	606	-214	[459,551,530,620]	102	0.02874	8	0.002604	13	11	B	8	470.5	12.75	1181
	1123	AA_bg	G	12	5	7	267	638	563	-224	[233,608,296,668]	113	0.02795	6	0.002253	14	12	B	6	507.6	18.83	1192
	1124	AA_bg	G	12	5	8	795	867	663	-267	[758,837,824,898]	36	0.006471	6	0.002026	18	16	B	6	339.9	6	1039
	1125	AA_bg	G	12	5	9	224	974	556	-287	[185,935,265,1018]	465	0.08156	26	0.00646	20	18	B	26	443.8	17.88	1216
	1126	AA_bg	G	12	6	1	202	114	551	-329	[175,74,231,144]	65	0.03144	8	0.003075	1	1	B	8	594.8	8.125	1256
	1127	AA_bg	G	12	6	2	664	125	639	-331	[630,90,697,156]	309	0.05865	8	0.002581	2	2	B	8	317.1	38.63	996.1
	1128	AA_bg	G	12	6	3	777	561	660	-414	[747,527,804,591]	113	0.02302	5	0.001922	8	7	B	5	367.1	22.6	1100
	1129	AA_bg	G	12	6	4	296	564	569	-415	[268,537,322,595]	95	0.02025	4	0.001695	9	8	B	4	361.8	23.75	1065
	1130	AA_bg	G	12	6	5	89	812	530	-462	[60,781,122,844]	70	0.01646	8	0.002938	11	10	B	8	384.3	8.75	1095
	1131	AA_bg	G	12	6	6	1039	972	710	-492	[1007,939,1075,1002]	26	0.004775	6	0.002198	13	12	B	6	305.6	4.333	1006
	1132	AA_bg	G	12	7	1	170	45	340	-316	[142,15,196,80]	2	0.0004382	2	0.0008857	2	1	B	2	303.7	1	913.5
	1133	AA_bg	G	12	7	2	854	90	470	-325	[821,63,886,118]	354	0.06783	10	0.003712	4	3	B	10	329.3	35.4	1014
	1134	AA_bg	G	12	7	3	379	393	380	-382	[339,361,409,427]	37	0.007501	6	0.002151	5	4	B	6	334.6	6.167	1010
	1135	AA_bg	G	12	7	4	771	524	454	-407	[740,490,804,559]	54	0.01293	11	0.003501	7	6	B	11	351.7	4.909	1041
	1136	AA_bg	G	12	7	5	104	529	327	-408	[74,502,142,556]	248	0.1256	8	0.003135	8	7	B	8	556.6	31	1323
	1137	AA_bg	G	12	7	6	551	652	412	-431	[514,608,584,689]	38	0.005075	10	0.003012	12	11	B	10	314.9	3.8	1035
	1138	AA_bg	G	12	7	7	599	691	422	-439	[568,663,642,723]	423	0.1105	13	0.004037	14	13	B	13	530	32.54	1309
	1139	AA_bg	G	12	7	8	212	757	348	-451	[181,725,242,784]	50	0.01329	9	0.003672	16	15	B	9	380.8	5.556	1094
	1140	AA_bg	G	12	7	9	897	781	478	-457	[868,752,933,818]	779	0.2426	10	0.003459	18	17	B	10	757	77.9	1663
	1141	AA_bg	G	12	7	10	501	830	403	-465	[473,799,540,859]	57	0.03568	4	0.001498	19	18	B	4	1015	14.25	1728
	1142	AA_bg	G	12	7	11	996	879	496	-475	[961,853,1026,906]	258	0.1325	3	0.001291	21	19	B	3	663.3	86	1379
	1143	AA_bg	G	12	7	12	210	960	348	-490	[180,926,244,998]	54	0.007227	15	0.004529	23	21	B	15	312.8	3.6	1054
	1144	AA_bg	G	12	7	13	549	1001	412	-498	[516,972,578,1034]	377	0.06233	26	0.009132	26	24	B	26	317.3	14.5	1070
	1145	AA_bg	G	12	7	14	195	1019	344	-502	[168,995,220,1057]	117	0.04921	6	0.002697	27	25	B	6	569.6	19.5	1297
	1146	AA_bg	G	12	7	15	271	1041	359	-505	[244,1009,304,1073]	132	0.0367	8	0.002837	28	26	B	8	433.3	16.5	1168
	1147	AA_bg	G	12	8	1	800	55	255	-318	[766,23,839,88]	73	0.01451	9	0.002683	2	2	B	9	359.1	8.111	1004
	1148	AA_bg	G	12	8	2	1017	56	295	-319	[980,29,1046,85]	25	0.006365	5	0.002011	3	3	B	5	362.1	5	965.5
	1149	AA_bg	G	12	8	3	165	119	134	-330	[133,87,200,154]	255	0.04728	12	0.003756	4	4	B	12	333.9	21.25	990.9
	1150	AA_bg	G	12	8	4	736	146	242	-336	[703,109,768,190]	101	0.05545	6	0.001855	5	5	B	6	488	16.83	1153
	1151	AA_bg	G	12	8	5	405	218	180	-349	[368,187,446,268]	38	0.004686	8	0.002167	6	6	B	8	308.9	4.75	994.2
	1152	AA_bg	G	12	8	6	238	294	148	-363	[208,268,267,321]	141	0.08965	4	0.001692	8	8	B	4	1031	35.25	1728
	1153	AA_bg	G	12	8	7	669	456	230	-394	[641,429,703,484]	21	0.00914	6	0.002371	13	13	B	6	414.1	3.5	1085
	1154	AA_bg	G	12	8	8	554	691	207	-439	[524,663,581,722]	163	0.043	5	0.001982	15	15	B	5	383.6	32.6	1104
	1155	AA_bg	G	12	8	9	725	735	241	-448	[695,709,769,763]	146	0.0322	6	0.002343	17	17	B	6	345.6	24.33	1027
	1156	AA_bg	G	12	8	10	577	739	212	-448	[539,709,604,767]	305	0.1006	9	0.003619	18	18	B	9	458.5	33.89	1212
	1157	AA_bg	G	12	8	11	926	909	278	-481	[895,882,957,936]	166	0.03782	12	0.004852	21	21	B	12	383.9	13.83	1070
	1158	AA_bg	G	12	8	12	840	923	261	-483	[809,897,866,948]	220	0.07846	6	0.002741	22	22	B	6	478.9	36.67	1185
	1159	AA_bg	G	12	9	1	237	160	-57	-338	[205,131,267,193]	47	0.01094	6	0.002203	1	1	B	6	371.6	7.833	1033
	1160	AA_bg	G	12	9	2	519	386	-4	-381	[485,356,551,419]	129	0.02379	7	0.002324	9	9	B	7	353.9	18.43	1015
	1161	AA_bg	G	12	9	3	172	433	-69	-390	[146,405,206,463]	389	0.09223	5	0.00207	10	10	B	5	345.8	77.8	1071
	1162	AA_bg	G	12	9	4	719	520	34	-406	[688,472,752,556]	50	0.01947	2	0.0005565	11	11	B	2	730.4	25	1405
	1163	AA_bg	G	12	9	5	302	926	-45	-483	[270,894,332,955]	366	0.08577	14	0.005403	14	14	B	14	399.2	26.14	1170
	1164	AA_bg	G	12	9	6	250	951	-55	-488	[217,924,287,985]	159	0.0389	12	0.004296	16	16	B	12	392	13.25	1094
	1165	AA_bg	G	12	10	1	153	939	-279	-486	[120,908,187,969]	119	0.03661	7	0.002219	12	10	B	7	518.8	17	1257
	1166	AA_bg	G	12	11	1	325	112	-245	-534	[297,79,355,157]	48	0.02471	4	0.001342	1	1	B	4	747.2	12	1380
	1167	AA_bg	G	12	11	2	239	251	-261	-560	[209,219,270,281]	254	0.05506	11	0.004165	5	5	B	11	395.6	23.09	1134
	1168	AA_bg	G	12	11	3	140	322	-281	-573	[104,289,175,356]	67	0.009998	10	0.002678	9	9	B	10	336.9	6.7	1055
	1169	AA_bg	G	12	11	4	949	424	-127	-593	[917,394,979,455]	219	0.08768	3	0.00116	15	15	B	3	751.3	73	1495
	1170	AA_bg	G	12	11	5	792	517	-157	-612	[765,490,821,551]	2	0.0002934	2	0.0007477	19	18	B	2	272.2	1	958.5
	1171	AA_bg	G	12	11	6	715	524	-171	-613	[689,500,748,551]	275	0.1291	3	0.001318	20	19	B	3	525.3	91.67	1243
	1172	AA_bg	G	12	11	7	313	525	-248	-612	[274,495,344,555]	138	0.03193	13	0.004215	21	20	B	13	412.1	10.62	1129
	1173	AA_bg	G	12	11	8	277	736	-255	-652	[246,709,305,767]	147	0.05148	6	0.002647	28	27	B	6	411.8	24.5	1148
	1174	AA_bg	G	12	11	9	416	749	-229	-655	[385,717,445,783]	288	0.07266	10	0.003563	29	28	B	10	419.4	28.8	1184
	1175	AA_bg	G	12	11	10	330	791	-245	-663	[301,764,358,823]	302	0.09138	9	0.003692	33	32	B	9	491.3	33.56	1296
	1176	AA_bg	G	12	11	11	420	820	-227	-669	[392,790,449,859]	165	0.07327	8	0.003187	36	35	B	8	398.6	20.63	1168
	1177	AA_bg	G	12	11	12	287	840	-253	-672	[257,808,315,871]	242	0.04488	6	0.002424	37	36	B	6	343.8	40.33	1114
	1178	AA_bg	G	12	11	13	485	835	-215	-671	[453,800,518,865]	422	0.132	15	0.005217	38	37	B	15	514.5	28.13	1303
	1179	AA_bg	G	12	11	14	673	859	-180	-676	[644,827,709,895]	409	0.0868	7	0.002449	39	38	B	7	406	58.43	1155
	1180	AA_bg	G	12	11	15	871	865	-142	-677	[845,834,899,896]	37	0.008405	3	0.001348	40	39	B	3	340.5	12.33	1045
	1181	AA_bg	G	12	11	16	1030	918	-112	-687	[1000,892,1062,950]	1	0.0001816	1	0.0004327	43	42	B	1	294	1	1008
	1182	AA_bg	G	12	11	17	501	939	-213	-691	[470,910,537,969]	132	0.04881	12	0.004249	44	43	B	12	476.3	11	1222
	1183	AA_bg	G	12	11	18	914	943	-134	-692	[888,918,943,971]	180	0.06225	12	0.005279	45	44	B	12	427.6	15	1178
	1184	AA_bg	G	12	11	19	1010	983	-116	-700	[983,956,1041,1010]	175	0.04434	5	0.002139	47	46	B	5	411.4	35	1153
	1185	AA_bg	G	12	11	20	903	1020	-136	-706	[871,984,934,1054]	132	0.02474	7	0.00232	48	47	B	7	398.6	18.86	1100
	1186	AA_bg	G	12	11	21	967	1027	-124	-708	[934,1000,999,1053]	27	0.007163	3	0.001331	49	48	B	3	359	9	1078
	1187	AA_bg	G	12	12	1	866	369	62	-583	[837,341,896,398]	230	0.0688	7	0.002944	5	5	B	7	492.4	32.86	1190
	1188	AA_bg	G	12	12	2	709	512	33	-610	[685,488,751,539]	516	0.1689	6	0.002478	6	6	B	6	771.3	86	1558
	1189	AA_bg	G	12	12	3	1017	709	91	-648	[987,680,1048,737]	138	0.04071	9	0.003913	12	12	B	9	371	15.33	1108
	1190	AA_bg	G	12	12	4	952	755	78	-656	[918,729,982,781]	9	0.002177	1	0.000427	14	14	B	1	372.2	9	1034
	1191	AA_bg	G	12	12	5	70	892	-89	-682	[43,858,98,920]	267	0.06824	12	0.004979	17	16	B	12	347.7	22.25	1002
	1192	AA_bg	G	12	12	6	428	916	-22	-687	[394,887,456,948]	59	0.01395	5	0.00207	18	17	B	5	332	11.8	1023
	1193	AA_bg	G	12	12	7	236	965	-57	-696	[208,933,283,1002]	272	0.1271	5	0.001659	20	19	B	5	1009	54.4	1762
	1194	AA_bg	G	12	12	8	967	1030	81	-708	[937,998,999,1069]	92	0.01979	6	0.002081	22	21	B	6	319.8	15.33	1031
	1195	AA_bg	G	12	12	9	313	1042	-43	-711	[284,1016,343,1073]	5	0.0008839	2	0.0008396	23	22	B	2	274.9	2.5	925.3
	1196	AA_bg	G	12	13	1	480	130	194	-537	[449,94,507,159]	28	0.00533	10	0.004	3	2	B	10	291.4	2.8	925.4
	1197	AA_bg	G	12	13	2	414	199	181	-552	[379,170,444,239]	108	0.01839	20	0.006177	5	3	B	20	317.4	5.4	978
	1198	AA_bg	G	12	13	3	346	246	169	-559	[315,211,379,279]	126	0.02885	13	0.003967	6	4	B	13	430.5	9.692	1103
	1199	AA_bg	G	12	13	4	314	300	162	-570	[284,268,342,336]	23	0.005098	4	0.001447	7	5	B	4	313	5.75	942
	1200	AA_bg	G	12	13	5	198	356	141	-580	[172,329,231,381]	76	0.02244	12	0.00513	8	6	B	12	356.1	6.333	988.3
	1201	AA_bg	G	12	13	6	373	368	174	-583	[347,343,401,396]	41	0.009511	5	0.002443	9	7	B	5	313.4	8.2	987.7
	1202	AA_bg	G	12	13	7	570	656	211	-637	[542,625,601,684]	2	0.0003443	2	0.00084	11	9	B	2	273.9	1	938
	1203	AA_bg	G	12	13	8	813	789	257	-663	[786,759,840,818]	0	0	0	0	13	11	B	0	NaN	NaN	NaN
	1204	AA_bg	G	12	14	1	143	251	335	-560	[106,205,177,284]	78	0.01885	14	0.00404	4	1	B	14	372.8	5.571	1017
	1205	AA_bg	G	12	14	2	679	409	436	-590	[649,378,704,436]	300	0.1367	3	0.00137	6	3	B	3	591	100	1322
	1206	AA_bg	G	12	14	3	754	473	451	-603	[727,442,783,502]	309	0.1083	4	0.001673	8	5	B	4	637	77.25	1358
	1207	AA_bg	G	12	14	4	974	486	493	-605	[946,456,1008,520]	84	0.01713	4	0.001328	9	6	B	4	360.1	21	1054
	1208	AA_bg	G	12	14	5	269	489	359	-606	[244,457,298,530]	208	0.09172	6	0.002246	10	7	B	6	633.1	34.67	1355
	1209	AA_bg	G	12	14	6	314	799	368	-664	[279,763,349,835]	119	0.01628	17	0.004835	17	13	B	17	323.8	7	1052
	1210	AA_bg	G	12	14	7	854	922	471	-688	[821,889,901,956]	215	0.03504	18	0.00449	21	17	B	18	363.4	11.94	1070
	1211	AA_bg	G	12	14	8	320	984	368	-700	[275,942,356,1026]	48	0.00477	19	0.004341	23	19	B	19	299.3	2.526	1003
	1212	AA_bg	G	12	15	1	916	108	687	-533	[878,72,955,143]	247	0.04624	24	0.005825	3	1	B	24	329.7	10.29	1029
	1213	AA_bg	G	12	15	2	175	213	546	-553	[139,173,214,256]	147	0.01747	14	0.003257	4	2	B	14	294.2	10.5	975.1
	1214	AA_bg	G	12	15	3	726	207	650	-552	[695,175,756,239]	70	0.01595	7	0.002578	5	3	B	7	354.4	10	1014
	1215	AA_bg	G	12	15	4	792	234	663	-557	[765,203,820,265]	23	0.00524	5	0.002072	7	5	B	5	334.5	4.6	991.2
	1216	AA_bg	G	12	15	5	905	233	684	-557	[872,200,937,268]	9	0.001917	1	0.0003256	8	6	B	1	437	9	1090
	1217	AA_bg	G	12	15	6	275	455	564	-599	[241,416,306,499]	125	0.02072	12	0.003577	15	13	B	12	339.4	10.42	1014
	1218	AA_bg	G	12	15	7	205	531	552	-614	[167,495,241,578]	114	0.01597	8	0.001889	16	14	B	8	330.3	14.25	1022
	1219	AA_bg	G	12	15	8	328	736	575	-652	[303,706,354,760]	24	0.005942	6	0.003155	22	19	B	6	305.2	4	1028
	1220	AA_bg	G	12	15	9	1000	736	703	-653	[970,707,1035,769]	65	0.01568	2	0.0007499	23	20	B	2	422.3	32.5	1125
	1221	AA_bg	G	12	16	1	42	154	521	-747	[11,119,77,196]	305	0.1407	11	0.003306	4	3	B	11	495	27.73	1212
	1222	AA_bg	G	12	16	2	432	185	595	-753	[393,138,465,221]	101	0.01573	11	0.00318	5	4	B	11	337.6	9.182	1009
	1223	AA_bg	G	12	16	3	532	182	614	-753	[502,154,562,216]	224	0.06143	8	0.003048	6	5	B	8	395.6	28	1086
	1224	AA_bg	G	12	16	4	768	221	658	-760	[736,189,800,259]	155	0.09952	4	0.00144	7	6	B	4	706.7	38.75	1403
	1225	AA_bg	G	12	16	5	638	243	634	-764	[609,212,677,282]	145	0.03358	11	0.003534	8	7	B	11	387.3	13.18	1070
	1226	AA_bg	G	12	16	6	715	253	648	-766	[683,223,746,285]	150	0.03198	6	0.002162	9	8	B	6	344	25	1047
	1227	AA_bg	G	12	16	7	374	347	584	-783	[336,316,402,379]	339	0.09696	12	0.004399	12	11	B	12	486.7	28.25	1225
	1228	AA_bg	G	12	16	8	799	347	665	-784	[766,315,833,378]	143	0.0288	11	0.003405	13	12	B	11	350.7	13	1040
	1229	AA_bg	G	12	16	9	77	461	527	-805	[45,420,107,495]	120	0.0298	5	0.001894	15	14	B	5	597.7	24	1311
	1230	AA_bg	G	12	16	10	528	469	613	-807	[497,439,559,499]	4	0.0005817	3	0.00106	16	15	B	3	279.7	1.333	957.7
	1231	AA_bg	G	12	16	11	537	523	615	-817	[509,496,569,554]	178	0.05961	4	0.001689	18	17	B	4	1875	44.5	2576
	1232	AA_bg	G	12	16	12	974	603	698	-832	[937,571,1009,639]	49	0.005944	14	0.004085	20	19	B	14	302.8	3.5	1029
	1233	AA_bg	G	12	16	13	577	623	622	-836	[552,599,604,649]	146	0.06429	9	0.004386	22	21	B	9	484.6	16.22	1223
	1234	AA_bg	G	12	16	14	884	662	681	-844	[851,630,917,699]	334	0.07007	25	0.008005	23	22	B	25	439.9	13.36	1222
	1235	AA_bg	G	12	16	15	485	861	605	-882	[449,828,537,897]	605	0.07162	40	0.01049	26	25	B	40	325.6	15.13	1146
	1236	AA_bg	G	12	16	16	1041	910	710	-892	[1015,881,1072,944]	54	0.02701	1	0.0004068	27	26	B	1	905.5	54	1606
	1237	AA_bg	G	12	16	17	458	925	599	-893	[424,896,491,955]	141	0.02681	5	0.001849	28	27	B	5	330.8	28.2	1066
	1238	AA_bg	G	12	16	18	272	1033	565	-914	[243,1005,305,1061]	236	0.05901	7	0.002875	29	28	B	7	329.5	33.71	1061
	1239	AA_bg	G	12	16	19	779	1045	660	-916	[750,1017,807,1075]	176	0.07807	10	0.004378	31	30	B	10	371.4	17.6	1090
	1240	AA_bg	G	12	17	1	88	235	324	-762	[55,207,117,262]	127	0.05797	8	0.003329	1	1	B	8	498.6	15.88	1214
	1241	AA_bg	G	12	17	2	496	288	402	-772	[464,256,529,323]	24	0.003823	9	0.002912	4	4	B	9	303.2	2.667	957.5
	1242	AA_bg	G	12	17	3	469	457	397	-805	[441,428,505,487]	40	0.007395	9	0.003347	7	7	B	9	329.1	4.444	1015
	1243	AA_bg	G	12	17	4	410	508	385	-814	[376,471,441,538]	110	0.01703	11	0.003394	8	8	B	11	340.2	10	1022
	1244	AA_bg	G	12	17	5	573	530	416	-818	[543,501,602,557]	47	0.01064	12	0.004992	9	9	B	12	313.1	3.917	987.5
	1245	AA_bg	G	12	17	6	842	675	467	-846	[808,645,873,707]	104	0.02392	6	0.001989	12	12	B	6	461.7	17.33	1139
	1246	AA_bg	G	12	17	7	991	694	496	-850	[967,671,1015,717]	311	0.1128	7	0.003904	14	14	B	7	400.6	44.43	1133
	1247	AA_bg	G	12	17	8	826	774	465	-865	[798,748,862,808]	310	0.07654	6	0.002373	16	16	B	6	355.3	51.67	1049
	1248	AA_bg	G	12	18	1	185	57	137	-729	[155,30,212,92]	16	0.003076	6	0.002491	1	1	B	6	277.9	2.667	887.6
	1249	AA_bg	G	12	18	2	548	107	207	-738	[518,79,575,140]	268	0.1019	15	0.005637	2	2	B	15	549	17.87	1274
	1250	AA_bg	G	12	18	3	239	179	148	-752	[206,152,267,212]	63	0.01397	9	0.003571	6	5	B	9	341.6	7	1010
	1251	AA_bg	G	12	18	4	340	330	167	-781	[310,300,373,362]	370	0.05922	20	0.007075	8	7	B	20	320.6	18.5	1067
	1252	AA_bg	G	12	18	5	560	431	209	-800	[532,402,591,457]	24	0.005243	3	0.001286	10	9	B	3	335.8	8	989.5
	1253	AA_bg	G	12	18	6	926	435	278	-801	[898,407,955,471]	288	0.1366	5	0.001911	12	11	B	5	861.3	57.6	1601
	1254	AA_bg	G	12	18	7	322	514	164	-815	[294,488,350,545]	26	0.005428	6	0.002469	15	14	B	6	291.5	4.333	945.1
	1255	AA_bg	G	12	18	8	729	680	241	-846	[698,646,761,715]	272	0.04576	21	0.006714	18	17	B	21	300.5	12.95	1004
	1256	AA_bg	G	12	18	9	491	694	196	-850	[458,663,524,724]	110	0.03054	5	0.001866	19	18	B	5	421.6	22	1113
	1257	AA_bg	G	12	18	10	817	741	258	-859	[788,714,854,771]	31	0.007512	6	0.00228	20	19	B	6	333.5	5.167	995.1
	1258	AA_bg	G	12	18	11	73	786	116	-867	[43,754,100,817]	87	0.021	3	0.001206	22	21	B	3	385.4	29	1098
	1259	AA_bg	G	12	19	1	220	58	-60	-729	[186,30,250,88]	20	0.003951	8	0.002947	3	1	B	8	303.2	2.5	921.8
	1260	AA_bg	G	12	19	2	994	69	86	-731	[966,39,1026,98]	24	0.005198	3	0.001238	5	3	B	3	344.2	8	991.4
	1261	AA_bg	G	12	19	3	449	152	-17	-746	[413,113,486,187]	30	0.00455	6	0.001699	10	7	B	6	341.5	5	984.3
	1262	AA_bg	G	12	19	4	517	166	-3	-749	[483,131,570,210]	14	0.001549	5	0.0012	11	8	B	5	293.3	2.8	948.1
	1263	AA_bg	G	12	19	5	826	208	54	-758	[798,178,855,242]	40	0.007739	6	0.002233	16	13	B	6	345.6	6.667	1020
	1264	AA_bg	G	12	19	6	476	211	-12	-758	[443,184,501,245]	17	0.003894	4	0.001821	17	14	B	4	305.2	4.25	969.6
	1265	AA_bg	G	12	19	7	304	231	-45	-762	[274,205,334,258]	310	0.1388	7	0.002969	18	15	B	7	541	44.29	1278
	1266	AA_bg	G	12	19	8	402	246	-26	-764	[376,217,433,278]	82	0.02643	8	0.003339	20	17	B	8	388.8	10.25	1097
	1267	AA_bg	G	12	19	9	735	256	37	-766	[706,230,763,284]	58	0.01132	12	0.00527	21	18	B	12	303.6	4.833	993.4
	1268	AA_bg	G	12	19	10	991	272	86	-769	[960,241,1023,303]	238	0.08649	3	0.001081	26	23	B	3	551.7	79.33	1232
	1269	AA_bg	G	12	19	11	607	285	13	-772	[580,258,635,318]	68	0.01464	4	0.001587	27	24	B	4	335.8	17	1031
	1270	AA_bg	G	12	19	12	385	304	-29	-776	[356,274,417,335]	115	0.02032	10	0.003547	28	25	B	10	323.6	11.5	1024
	1271	AA_bg	G	12	19	13	870	316	62	-778	[828,281,907,352]	31	0.004585	5	0.001329	32	29	B	5	328.1	6.2	980.5
	1272	AA_bg	G	12	19	14	676	330	26	-780	[637,296,708,368]	110	0.02023	12	0.00369	34	31	B	12	396.2	9.167	1124
	1273	AA_bg	G	12	19	15	218	362	-61	-786	[179,328,250,398]	193	0.05001	12	0.003808	38	35	B	12	474.4	16.08	1189
	1274	AA_bg	G	12	19	16	764	362	43	-786	[733,328,808,398]	67	0.0164	9	0.002683	39	36	B	9	557.8	7.444	1229
	1275	AA_bg	G	12	19	17	379	401	-29	-793	[341,368,423,432]	53	0.0222	12	0.003584	43	39	B	12	387.5	4.417	1114
	1276	AA_bg	G	12	19	18	462	431	-14	-800	[428,402,493,462]	192	0.05269	10	0.003855	45	41	B	10	393.8	19.2	1121
	1277	AA_bg	G	12	19	19	711	517	33	-816	[681,488,739,546]	122	0.06061	3	0.001257	50	46	B	3	761.1	40.67	1491
	1278	AA_bg	G	12	19	20	465	516	-14	-816	[435,488,495,547]	97	0.02262	13	0.005167	51	47	B	13	337.9	7.462	1060
	1279	AA_bg	G	12	19	21	588	552	9	-823	[560,522,622,588]	123	0.02452	20	0.007307	52	48	B	20	337.3	6.15	1057
	1280	AA_bg	G	12	19	22	990	755	85	-861	[959,729,1023,780]	18	0.005224	4	0.001902	55	51	B	4	357.6	4.5	1033
	1281	AA_bg	G	12	19	23	382	1041	-30	-915	[353,1013,416,1072]	95	0.01654	5	0.001753	62	58	B	5	325.2	19	1038
	1282	AA_bg	G	12	20	1	772	212	-161	-758	[739,182,799,244]	62	0.01628	5	0.002149	3	2	B	5	338.5	12.4	987.8
	1283	AA_bg	G	12	20	2	88	225	-290	-760	[59,193,118,254]	9	0.001457	7	0.00274	4	3	B	7	292.2	1.286	984.7
	1284	AA_bg	G	12	20	3	282	266	-254	-768	[252,234,316,301]	54	0.009389	7	0.002662	6	5	B	7	308.8	7.714	972.7
	1285	AA_bg	G	12	20	4	807	842	-154	-878	[778,813,837,873]	48	0.01267	3	0.001297	18	15	B	3	376.1	16	1052
	1286	AA_bg	G	12	20	5	450	950	-222	-898	[421,919,480,987]	134	0.02789	14	0.005089	20	17	B	14	375.4	9.571	1107
	1287	AA_bg	G	12	20	6	803	950	-153	-900	[768,918,876,997]	250	0.0787	12	0.00279	21	18	B	12	499.9	20.83	1226
	1288	AA_bg	G	12	20	7	223	995	-265	-906	[191,965,255,1023]	15	0.00445	2	0.0007746	24	21	B	2	422.4	7.5	1117
	1289	AA_bg	G	12	20	8	729	1000	-169	-908	[701,970,757,1028]	143	0.03447	9	0.003916	25	22	B	9	363.2	15.89	1085
	1290	AA_bg	G	12	20	9	397	1000	-232	-907	[366,975,427,1027]	113	0.06462	9	0.00403	27	24	B	9	396.6	12.56	1148
	1291	AA_bg	G	12	20	10	562	1024	-201	-912	[534,996,590,1055]	123	0.03541	11	0.004816	28	25	B	11	401.3	11.18	1151
	1292	AA_bg	G	12	21	1	478	38	-217	-930	[447,9,507,72]	2	0.0007999	2	0.0006986	5	1	B	2	739.7	1	1380
	1293	AA_bg	G	12	21	2	421	41	-227	-931	[393,14,448,71]	134	0.07632	8	0.003475	7	3	B	8	1120	16.75	1816
	1294	AA_bg	G	12	21	3	695	66	-176	-935	[663,36,723,93]	3	0.0006366	1	0.0003775	10	6	B	1	348.3	3	996.7
	1295	AA_bg	G	12	21	4	157	70	-277	-936	[123,41,189,101]	15	0.003379	7	0.002339	11	7	B	7	576.9	2.143	1206
	1296	AA_bg	G	12	21	5	593	85	-195	-938	[562,47,624,119]	17	0.00268	5	0.001648	12	8	B	5	297.5	3.4	942.7
	1297	AA_bg	G	12	21	6	133	134	-282	-948	[107,105,160,165]	69	0.01775	8	0.003451	19	15	B	8	380.6	8.625	1043
	1298	AA_bg	G	12	21	7	534	135	-206	-948	[505,105,565,163]	74	0.01505	7	0.002694	21	17	B	7	338.2	10.57	980
	1299	AA_bg	G	12	21	8	333	185	-244	-958	[304,154,362,215]	26	0.004612	10	0.003871	22	18	B	10	313.3	2.6	999.5
	1300	AA_bg	G	12	21	9	73	208	-293	-962	[45,181,103,237]	85	0.02683	7	0.00289	23	19	B	7	369.7	12.14	1072
	1301	AA_bg	G	12	21	10	238	231	-262	-966	[208,199,274,263]	265	0.05398	17	0.006016	24	20	B	17	362	15.59	1093
	1302	AA_bg	G	12	21	11	93	286	-290	-977	[63,256,119,319]	358	0.142	8	0.003223	27	23	B	8	552.7	44.75	1345
	1303	AA_bg	G	12	21	12	154	310	-278	-982	[126,279,182,346]	165	0.05758	13	0.004849	28	24	B	13	487.9	12.69	1294
	1304	AA_bg	G	12	21	13	229	306	-263	-981	[196,273,266,339]	36	0.00626	7	0.002243	29	25	B	7	326	5.143	1015
	1305	AA_bg	G	12	21	14	831	364	-149	-992	[790,324,881,403]	55	0.005956	11	0.002356	32	28	B	11	319.1	5	1018
	1306	AA_bg	G	12	21	15	260	366	-258	-993	[227,337,288,401]	34	0.006585	5	0.001871	34	30	B	5	303.9	6.8	1015
	1307	AA_bg	G	12	21	16	205	388	-269	-996	[171,359,233,417]	15	0.003487	3	0.001253	36	32	B	3	363.6	5	1060
	1308	AA_bg	G	12	21	17	388	398	-234	-998	[355,369,419,430]	44	0.01035	6	0.002306	37	33	B	6	322.7	7.333	999.9
	1309	AA_bg	G	12	21	18	283	442	-254	-1007	[256,416,313,472]	171	0.04632	15	0.006482	41	37	B	15	411.6	11.4	1157
	1310	AA_bg	G	12	21	19	101	469	-288	-1012	[71,441,130,498]	36	0.009109	7	0.002923	43	39	B	7	513.6	5.143	1216
	1311	AA_bg	G	12	21	20	223	471	-266	-1012	[188,445,258,500]	42	0.009109	4	0.001658	44	40	B	4	313.4	10.5	1010
	1312	AA_bg	G	12	21	21	812	558	-152	-1029	[784,530,854,590]	55	0.01168	1	0.0003388	51	47	B	1	429	55	1099
	1313	AA_bg	G	12	21	22	749	625	-165	-1041	[720,590,779,652]	29	0.005599	2	0.0008127	53	49	B	2	298.5	14.5	986.2
	1314	AA_bg	G	12	21	23	117	726	-285	-1061	[91,701,146,757]	186	0.05067	7	0.002789	55	51	B	7	396.3	26.57	1129
	1315	AA_bg	G	12	21	24	357	748	-240	-1065	[331,722,385,781]	17	0.004528	2	0.0008554	57	52	B	2	358	8.5	1067
	1316	AA_bg	G	12	21	25	257	784	-259	-1072	[222,754,285,811]	72	0.02966	5	0.002055	58	53	B	5	538.7	14.4	1243
	1317	AA_bg	G	12	21	26	179	825	-274	-1079	[139,796,206,856]	59	0.01893	5	0.001962	59	54	B	5	398.2	11.8	1097
	1318	AA_bg	G	12	21	27	341	893	-237	-1091	[313,868,459,923]	736	0.1922	4	0.000977	63	57	B	4	667.3	184	1469
	1319	AA_bg	G	12	22	1	870	408	63	-1000	[845,383,894,434]	4	0.0008612	3	0.001594	12	10	B	3	278	1.333	963.2
	1320	AA_bg	G	12	22	2	555	493	3	-1016	[517,454,592,526]	99	0.0178	8	0.002413	13	11	B	8	383	12.38	1059
	1321	AA_bg	G	12	22	3	995	530	87	-1023	[963,495,1028,562]	12	0.002206	4	0.001517	15	13	B	4	300.6	3	983.8
	1322	AA_bg	G	12	22	4	830	665	56	-1050	[800,636,865,702]	123	0.02348	8	0.002551	16	14	B	8	329.7	15.38	1035
	1323	AA_bg	G	12	22	5	589	672	9	-1050	[553,640,618,707]	49	0.01	5	0.001748	17	15	B	5	363.6	9.8	1037
	1324	AA_bg	G	12	22	6	741	690	38	-1054	[712,662,770,725]	73	0.01444	8	0.003012	19	17	B	8	344.3	9.125	1021
	1325	AA_bg	G	12	22	7	660	703	23	-1056	[630,677,690,729]	131	0.05036	6	0.002872	20	18	B	6	402	21.83	1083
	1326	AA_bg	G	12	22	8	230	709	-59	-1057	[202,681,260,739]	53	0.01009	9	0.00352	21	19	B	9	308.1	5.889	981.9
	1327	AA_bg	G	12	22	9	958	719	79	-1060	[928,683,992,758]	108	0.01504	9	0.002753	22	20	B	9	303.1	12	1027
	1328	AA_bg	G	12	22	10	503	748	-7	-1065	[467,717,534,787]	21	0.005513	2	0.000812	23	21	B	2	411.6	10.5	1089
	1329	AA_bg	G	12	22	11	188	764	-66	-1068	[157,733,232,795]	10	0.001785	1	0.0003469	24	22	B	1	337.8	10	995.4
	1330	AA_bg	G	12	22	12	272	757	-51	-1067	[246,731,300,787]	14	0.003136	1	0.0004257	25	23	B	1	340.4	14	991.8
	1331	AA_bg	G	12	22	13	911	772	70	-1070	[882,744,943,800]	287	0.1063	6	0.002629	27	25	B	6	517.2	47.83	1272
	1332	AA_bg	G	12	22	14	323	799	-41	-1074	[287,763,354,832]	81	0.01208	11	0.003561	28	26	B	11	300.7	7.364	986.4
	1333	AA_bg	G	12	22	15	392	838	-28	-1082	[361,810,425,868]	23	0.005502	4	0.001814	33	31	B	4	331.3	5.75	1004
	1334	AA_bg	G	12	22	16	221	855	-60	-1085	[192,826,251,892]	171	0.03095	14	0.005238	34	32	B	14	330.5	12.21	1039
	1335	AA_bg	G	12	22	17	448	871	-18	-1089	[417,840,479,906]	104	0.02324	12	0.004186	36	34	B	12	402	8.667	1131
	1336	AA_bg	G	12	22	18	354	879	-36	-1090	[321,847,391,912]	20	0.003731	4	0.001514	39	37	B	4	323.8	5	979.6
	1337	AA_bg	G	12	22	19	883	902	65	-1095	[850,871,920,937]	129	0.02086	13	0.004071	41	38	B	13	326.4	9.923	1028
	1338	AA_bg	G	12	22	20	157	909	-73	-1096	[121,876,186,945]	134	0.02482	8	0.002728	42	39	B	8	347.1	16.75	1030
	1339	AA_bg	G	12	22	21	261	910	-53	-1096	[233,885,294,942]	23	0.003774	9	0.003626	43	40	B	9	279.2	2.556	960.6
	1340	AA_bg	G	12	22	22	961	933	80	-1100	[930,903,992,965]	97	0.01895	7	0.002411	44	41	B	7	369.1	13.86	1072
	1341	AA_bg	G	12	22	23	366	1034	-34	-1119	[331,1002,399,1068]	526	0.1455	15	0.004815	46	42	B	15	595.4	35.07	1402
	1342	AA_bg	G	12	23	1	143	94	130	-940	[112,60,177,131]	78	0.02353	6	0.001999	2	2	B	6	357.7	13	969.8
	1343	AA_bg	G	12	23	2	690	176	233	-957	[651,146,722,223]	404	0.1012	9	0.002548	5	5	B	9	422.2	44.89	1104
	1344	AA_bg	G	12	23	3	698	304	235	-981	[671,277,726,336]	259	0.1497	9	0.003753	8	8	B	9	783.2	28.78	1526
	1345	AA_bg	G	12	23	4	994	354	292	-990	[966,324,1026,394]	20	0.004724	2	0.0007174	10	10	B	2	361.8	10	1019
	1346	AA_bg	G	12	23	5	138	364	129	-992	[106,334,170,394]	77	0.03081	10	0.003626	11	11	B	10	403.7	7.7	1066
	1347	AA_bg	G	12	23	6	109	448	123	-1008	[81,418,138,487]	55	0.009845	13	0.00475	16	16	B	13	372.2	4.231	1015
	1348	AA_bg	G	12	23	7	686	449	232	-1008	[655,416,714,482]	119	0.02582	4	0.001453	17	17	B	4	373.3	29.75	1041
	1349	AA_bg	G	12	23	8	944	486	282	-1016	[914,455,976,521]	39	0.008201	9	0.003012	20	20	B	9	344.5	4.333	1042
	1350	AA_bg	G	12	23	9	586	533	214	-1024	[556,506,615,567]	78	0.02226	6	0.002448	21	21	B	6	380	13	1047
	1351	AA_bg	G	12	23	10	201	557	140	-1029	[166,528,234,591]	156	0.04286	10	0.003667	23	23	B	10	427.1	15.6	1090
	1352	AA_bg	G	12	23	11	447	584	188	-1034	[418,559,476,612]	306	0.1595	6	0.002768	25	25	B	6	738.9	51	1510
	1353	AA_bg	G	12	23	12	190	631	138	-1043	[158,599,220,664]	11	0.002355	4	0.001464	27	26	B	4	319.9	2.75	966.7
	1354	AA_bg	G	12	23	13	870	859	268	-1086	[841,834,910,885]	4	0.0008357	3	0.001355	32	31	B	3	329.7	1.333	1034
	1355	AA_bg	G	12	23	14	939	889	280	-1092	[903,859,969,921]	208	0.07322	5	0.001737	34	33	B	5	544.4	41.6	1266
	1356	AA_bg	G	12	23	15	524	896	202	-1093	[494,868,557,928]	381	0.1236	12	0.004252	35	34	B	12	510.1	31.75	1244
	1357	AA_bg	G	12	23	16	447	953	187	-1103	[414,924,478,981]	13	0.002382	4	0.001573	36	35	B	4	315	3.25	986
	1358	AA_bg	G	12	23	17	322	990	163	-1111	[298,958,345,1022]	327	0.1599	11	0.004891	37	36	B	11	723.8	29.73	1446
	1359	AA_bg	G	12	23	18	392	992	177	-1111	[353,963,424,1024]	186	0.0348	17	0.005743	38	37	B	17	344.5	10.94	1075
	1360	AA_bg	G	12	23	19	817	1031	258	-1118	[794,1004,843,1055]	133	0.09768	5	0.002789	39	38	B	5	545.4	26.6	1285
	1361	AA_bg	G	12	23	20	710	1038	237	-1120	[685,1013,737,1064]	56	0.02168	3	0.001528	41	40	B	3	391.1	18.67	1120
	1362	AA_bg	G	12	24	1	843	48	467	-934	[813,23,867,92]	147	0.1219	5	0.002003	1	1	B	5	957.1	29.4	1658
	1363	AA_bg	G	12	24	2	650	135	431	-949	[612,96,682,170]	17	0.002751	5	0.001386	3	2	B	5	350.9	3.4	985.8
	1364	AA_bg	G	12	24	3	609	444	423	-1007	[571,408,647,492]	86	0.01339	11	0.002786	7	5	B	11	358.5	7.818	1038
	1365	AA_bg	G	12	24	4	269	451	359	-1008	[242,418,300,480]	166	0.0551	12	0.0048	8	6	B	12	554.6	13.83	1293
	1366	AA_bg	G	12	24	5	332	483	370	-1013	[295,434,367,512]	428	0.1484	10	0.002847	9	7	B	10	676.6	42.8	1413
	1367	AA_bg	G	12	24	6	270	529	359	-1023	[238,493,306,564]	276	0.06125	13	0.004082	10	8	B	13	405.5	21.23	1119
	1368	AA_bg	G	12	24	7	830	615	465	-1040	[797,584,865,645]	273	0.1053	3	0.00114	11	9	B	3	509.5	91	1263
	1369	AA_bg	G	12	24	8	563	681	415	-1053	[539,655,591,722]	125	0.1282	8	0.003445	13	11	B	8	653.6	15.63	1362
	1370	AA_bg	G	12	24	9	722	708	444	-1058	[687,677,751,745]	169	0.03726	8	0.00281	15	13	B	8	411	21.13	1142
	1371	AA_bg	G	12	24	10	289	739	363	-1063	[257,705,322,774]	304	0.05123	21	0.006124	16	14	B	21	384.3	14.48	1123
	1372	AA_bg	G	12	24	11	443	734	391	-1062	[408,704,472,762]	155	0.05413	5	0.001904	17	15	B	5	472.2	31	1159
	1373	AA_bg	G	12	24	12	717	783	444	-1071	[687,749,747,814]	145	0.04102	12	0.004317	18	16	B	12	454	12.08	1173
	1374	AA_bg	G	12	24	13	603	811	422	-1077	[572,782,638,841]	57	0.009916	14	0.00502	19	17	B	14	321.9	4.071	1032
	1375	AA_bg	G	12	24	14	433	834	390	-1081	[406,803,461,864]	81	0.02306	8	0.00332	21	19	B	8	336.3	10.13	1021
	1376	AA_bg	G	12	24	15	1004	850	498	-1085	[974,822,1040,884]	2	0.0003129	1	0.0003821	22	20	B	1	280.6	2	973
	1377	AA_bg	G	12	24	16	208	923	347	-1097	[176,891,237,952]	290	0.115	6	0.002309	23	21	B	6	468.2	48.33	1220
	1378	AA_bg	G	12	24	17	362	924	377	-1098	[336,899,396,955]	123	0.03745	7	0.003092	24	22	B	7	437.1	17.57	1143
	1379	AA_bg	G	12	24	18	242	995	353	-1111	[207,961,278,1030]	6	0.0006369	5	0.001326	25	23	B	5	289.8	1.2	992.3
	1380	AA_bg	G	12	24	19	176	990	341	-1111	[144,955,207,1022]	18	0.00294	4	0.001358	27	25	B	4	314.3	4.5	973.1
	1381	AA_bg	G	12	25	1	281	63	566	-935	[234,32,317,96]	53	0.0174	9	0.002748	5	2	B	9	381.6	5.889	1032
	1382	AA_bg	G	12	25	2	870	71	678	-937	[835,44,899,100]	0	0	0	0	6	3	B	0	NaN	NaN	NaN
	1383	AA_bg	G	12	25	3	995	96	702	-941	[966,65,1028,128]	8	0.001482	2	0.0007262	7	4	B	2	295.2	4	931.4
	1384	AA_bg	G	12	25	4	898	214	683	-963	[871,179,927,245]	356	0.1001	6	0.002287	16	11	B	6	487.5	59.33	1226
	1385	AA_bg	G	12	25	5	998	213	702	-964	[964,182,1031,246]	60	0.01182	8	0.002651	17	12	B	8	378.6	7.5	1057
	1386	AA_bg	G	12	25	6	945	273	692	-974	[916,238,975,303]	29	0.004648	6	0.001963	19	14	B	6	310.7	4.833	994.2
	1387	AA_bg	G	12	25	7	231	293	557	-979	[200,265,272,340]	255	0.1354	5	0.001438	20	15	B	5	1203	51	1925
	1388	AA_bg	G	12	25	8	1028	353	708	-990	[993,322,1061,386]	249	0.05733	7	0.002582	22	17	B	7	374.3	35.57	1095
	1389	AA_bg	G	12	25	9	312	363	573	-991	[281,337,359,390]	52	0.008844	9	0.002994	23	18	B	9	298.1	5.778	968.6
	1390	AA_bg	G	12	25	10	120	414	536	-1001	[88,375,156,454]	252	0.05944	16	0.004079	25	19	B	16	350.3	15.75	1008
	1391	AA_bg	G	12	25	11	241	409	559	-1000	[210,380,272,437]	43	0.007392	9	0.003604	26	20	B	9	294.5	4.778	953.2
	1392	AA_bg	G	12	25	12	973	439	697	-1006	[943,410,999,465]	102	0.02182	15	0.006485	27	21	B	15	327.1	6.8	1025
	1393	AA_bg	G	12	25	13	444	664	597	-1049	[411,630,480,700]	175	0.05152	9	0.002655	30	24	B	9	428.5	19.44	1124
	1394	AA_bg	G	12	25	14	586	847	624	-1084	[554,820,620,883]	34	0.006218	8	0.003075	36	30	B	8	303.3	4.25	987.5
	1395	AA_bg	G	12	25	15	539	899	615	-1093	[510,867,575,931]	43	0.007243	12	0.004258	37	31	B	12	312.3	3.583	991.6
	1396	AA_bg	G	12	25	16	821	916	668	-1097	[795,881,851,942]	113	0.03646	4	0.00175	38	32	B	4	488.4	28.25	1198
	1397	AA_bg	G	12	25	17	891	920	682	-1097	[864,890,924,946]	173	0.04107	14	0.005712	39	33	B	14	353.5	12.36	1068
	1398	AA_bg	G	12	25	18	361	928	581	-1099	[330,895,395,968]	74	0.01123	7	0.002102	40	34	B	7	317.1	10.57	998.2
	1399	AA_bg	G	12	25	19	555	1009	618	-1114	[525,981,591,1037]	128	0.0531	6	0.00226	45	39	B	6	523.3	21.33	1248
	1400	AA_bg	G	12	25	20	1031	1002	708	-1114	[999,974,1060,1036]	2	0.0003353	1	0.0004098	46	40	B	1	276.1	2	953.5
	1401	AA_bg	G	12	25	21	652	1021	636	-1117	[622,993,683,1055]	196	0.06245	20	0.007519	47	41	B	20	426	9.8	1173
	1402	AA_bg	G	12	25	22	342	1028	578	-1118	[316,1001,368,1063]	77	0.02864	8	0.003509	48	42	B	8	382.9	9.625	1095
